# Supplementary material for: Nucleotide‐binding leucine‐rich repeat network underlies nonhost resistance of pepper against the Irish potato famine pathogen Phytophthora infestans
Source: Plant Biotechnol J. 2023 Mar 13;21(7):1361–72. doi: 10.1111/pbi.14039 (PMC10281606; doi:10.1111/pbi.14039)
Supplement: Supplementary file 2 — Table S1 Cell death screening results of 57 P. infestans RxLR effectors using PVX‐inoculation method. Table S2 Classification of Cloned 436 pepper NLRs. Table S3 Whole cloned CaNLRs sequences. Table S4 Lists of pepper CNL‐G5, G7, and G11 for co‐expression assay with Avr2, Avrblb1, and Avrvnt1, respectively. Table S5 Lists of known R genes used for phylogenetic analyses. Table S6 Lists of primers used to cloning NRCs. Table S7 Lists of primers used to cloning known R genes and AVR effectors. Table S8 Lists of primers used for qRT‐PCR. Table S9 Converting Id of pepper CNL‐G1 NLRs from 1.55v to 2.0v. [file PBI-21-1361-s002.xlsx]

## Sheet: S1
			Capsicum annuum			Nicotiana					Capsicum annuum			Nicotiana
	Note	Effector_Id	CM	ECW		Nb	Nt		Note	Effector_Id	CM	ECW		Nb	Nt
		PITG_00582	-	o		o	o			PITG_15039	-	-		o	-
		PITG_02860	-	o		-	-			PITG_15110	-	-		-	-
	Avr-blb2 family	PITG_04085	o	o		-	o			PITG_15114	-	-		o	-
	PexRD41	PITG_04089	-	-		-	-			PITG_15123	-	-		-	-
	Avr-blb2 family	PITG_04090	o	o		-	-			PITG_15125	-	-		-	-
		PITG_04266	-	o		-	-			PITG_15127	-	-		-	-
		PITG_04269	-	-		-	-			PITG_15278	-	o		-	-
		PITG_04276	-	-		-	-			PITG_15753	-	o		o	-
	PexRD24	PITG_04314	-	-		o	-			PITG_15930	△	-		-	-
	PexRD16	PITG_06087	-	-		o	-			PITG_16275	-	o		-	o
	PexRD50	PITG_06099	-	-		-	-		Avr-vnt	PITG_16294	-	-		o	-
	PexRD18	PITG_06478	-	-		o	-			PITG_16705	-	-		o	-
		PITG_07550	△	o		-	-		PexRD44	PITG_17063	△	o		o	o
		PITG_07630	-	-		-	-			PITG_17309	-	-		o	-
	PexRD3	PITG_09160	-	-		o	-			PITG_17316	-	-		o	o
		PITG_09216	△	-		o	-		Avr-blb2 family	PITG_18683	o	o		-	o
	PexRD52	PITG_09218	-	-		o	o		Avr-blb2	PITG_20300	o	o		-	o
		PITG_09732	-	-		o	o		Avr-blb2 family	PITG_20301	o	o		-	-
		PITG_10232	-	-		o	-			PITG_20922	-	-		-	-
	PexRD5	PITG_10540	△	o		o	o			PITG_21362	-	o		o	o
		PITG_10654	-	o		o	o		Avr-blb1	PITG_21388	-	-		o	-
	PexRD33	PITG_11947	-	-		-	-			PITG_21740	-	-		-	-
		PITG_12057	-	-		-	-			PITG_22547	-	o		-	-
		PITG_12737	-	-		-	-			PITG_22648	-	-		-	-
		PITG_13044	△	o		o	o			PITG_22804	-	o		o	o
		PITG_13048	-	o		o	o		Avr2	PITG_22870	△	-		-	-
		PITG_13093	-	-		-	-			PITG_22922	-	-		-	-
	Avr3a, PexRD7	PITG_14371	-	-		-	-			PITG_23226	o	o		o	-
		PITG_14884	-	-		-	-		EGFP		-	-		-	-
															n = 9, (O : consistent cell death; △: not consistent cell death; - : no cell death)
	Table S1. Cell death screening results of 57 P. infestans RxLR effectors using PVX-inoculation method

## Sheet: S2
	NLR Group*	Predicted NLRs*	Cloned NLRs**
	CNL-G1	75	62
	CNL-G2	91	79
	CNL-G3	23	22
	CNL-G4	33	30
	CNL-G5	11	10
	CNL-G6	29	25
	CNL-G7	19	15
	CNL-G8	14	13
	CNL-G9	51	48
	CNL-G10	38	33
	CNL-G11	7	6
	CNL-G12	9	8
	CNL-G13	1	1
	TNL	54	48
	Non-group	28	25
	Total	483	426
			(Seo et al., 2015*; Lee et al., 2021**)
	Table S2. Classification of Cloned 436 pepper NLRs

## Sheet: S3
Classification	No	locus tag (1.55v)	Cloned sequence			Table S3. Whole cloned CaNLRs sequences
G1	1	CA06g00990	ATGGAAAATGAAGGAGAAAGAAAAAACAACTTTGTGGTAAGTCATACTCGCTCCGTTCCTAAATAATTGTTGTTTCATTTTGGGTAAACCCTTAAGAAAATATTCATTCCTAGAAAACAAACATGTTTTTACTAACTATTTGTTTGGCAGGTATCATTTTCTGCTCTTCGCAAGGACATTGTCAATGTTCTGGATTTCATGGAGAGGTTAAAGAATGAAGAAGACCAAAATGCTGTCGACATAGCGGATCAAATTGAAGAGCTGAAATCGGTGCTGGCATTTATTTGTACGTACATCCAGCTTCCTTATTCTGATTTGGAAGAGTTTGAAGATATAATGAGTGCTGCAAGACAAAGGGTTGAGAATTTGCTTCGACCAATTTTGGATGATGTTGACAGT…
G1	2	CA06g01180	ATGGAAAAACAAGGAGAAATAGAGAAAGTGAAAGCAAACAATTTTGAGGTATGTAATGATCACTGAACTTTACTTATATATGTATCTGTTTATTACGTAGTTACTTACATAAACTAATTTTGACTCACTAATATCACTGAACTTTACTTGTTTTATCATCATAATCACAAAATTAAACTTTTGTCACATTTAAGTCATTGAACTATGTGTTAATTATCTTGAAAATACAATTCCCTGAGAGGTCAATTTTTTGTAAAATGGAGATTAAATGAATATAAATTTTGAAAGTGGGGGAGGTAATTTTGGCCATCGACTATTTCACTTCCATTAGTCAAAAAAAAAAATAGAAAATAATTTTAACATTGACTATTTCACTTCCATTAGTCAAAAAAGGGTATA…
G1	3	CA00g87530	ATGGAAAAACAAGGAGAAACAGCAAAAGGGAAAGCAAACAATTTTGAGGTATGTCATGATTACTGAACTTTACTTTTGTATGTATTTGTTAATTAGTTACTTATATAAACTGATTTTGACTCACTAAAATCATTGAACTTTACTTGTTGTATCAGTATAATCACAAATTTAAACTTTTGTCCCATTTAATTCATTGAACTACGTGTTAATAATCTTGAAAATACAATTCACTGAAAGATCAAATTTTTGTTCAGATTATTGTAAGATGGAGATTAGATGTATATAAGTTTTGAAAGTAGAGGGGGTAATTCTGGCCAGTTTTCCTTTAATTAAATCCATGTGGCTTTTGTTTTAACTAAAAAAAATAGAGAAATAATTTTAACATCGACTATTTAACTT…
G1	4	CA06g01770	ATGGAAAAAGAAGAAGAAAGAAAAAACAACTTTGTGGTAAGTCATACTCGCTCCATTCCTAAATAATTGTTGTTTCAGGGTACACCCATAAGAAACTATTCATTTCTAGAAAACAAAGGTGTTTTTACTAACTGTTCATTTGGCAGGTGTCTTTTTCTGCTCTTCGCAAGGACGTTGTCAACGTTCTGGATTTCATGGAGAGGTTAAAGAAGGAAGAAGGCCAAAATGCTGTCGACATAGCCAATCAAATTGAAAGGCTGAAATTTCATCTGGCATTTATTTGTACATATGTCCAGCTTTCTCATTGTGATTTGGAAGAGTTTGACGATGAAATGGGTGATGATTCAAGAAAAGAGGTTGAGAATCTGCTTCAACAAATTTTGGATGATGTGGACAACA…
G1	5	CA06g00580	ATGAAAAAACAAGGAGAAATAAAGAAAGGGAAAGCAAACAATTTTGAGGTATGACATGATTACTGAACTTTACTTATGTATGTATCTGTTAATTAGTTAGTTATATAATTTAATTTTGACTCAGTAAAATCATTGAACTTTACTTGTTGTATCAGTATATTCATAAACTTAAACTTTTGTCACATTTAAGTCATTGAACTATGTGTTAATTATATTGAAAATACAATTCACTAAAAGGTAAAATTTTTGTTCAGATTGTAAAATGGAGATTAAATGTATACAGATTTATGTATACAGATTTGAAAGTAGAGGGGTAGTTCTGGCCTGTTTTCCTTTAATTAAATCCATGTGGCTTTTGTTTTAATTAAAAAAATAGAAAAATAATTTTAACATCAACTA…
G1	6	CA00g80340	ATGGATCATGTTCTTCCTAGCCTCATGGATAATATTGATGATTGCATTAGCTCGTGCTATCATTCTACATCAAGTGCCACCATGACTGACGAGCAGTTGAACTTCCTACTCCAGAATCTTCATCATATATCCAAGTGTTTTGCTGAAAAGATTTTTCCTTTGGTGACTCAGTAAGAGATTCTTCAGAAAGTGTATGGCAACATGAAAGATTCCCATGGGTTGATAGTGAATGGTTGCGTTGAGCACAAGATTGTTCAATGTGTCTTACCTCAGTTTCAACTCATGGCTGAGAGAGTTGGACTCTTCCATTGGGATGATCGACTTGATGGAGACTCTCGACTCTTCAAGCTAGCACATCTACTCATGAAGATTATTCCAGTTGAACTGGAGGAGATGCAC…
G1	7	CA00g73280	ATGGAAAATGAAGGAAAAAGAGAAAACAACCTTGTGGTAAATCATACTCGCTCCGTTCCTAAATAATTGTTGTTTCATTTTGGGTACACCCTTAAGAAACTATTCATTTCTAGAAAACAAACATGTTTTTACTAACTATTCATTTGACAGGTGTCATTTTCTGCTCTTCGCAAGGACGTGGTCGACGTTCTGGATTTCATGGAGAGGTTAAAGAATGAAGAAGATCAAAATGCTGTTGGCATGGCCGAACAAATTGACGAGCTGAAATTGGTGCTGACATTTTATTGTACGTACATCCAGCTTTCCCATTGTGATTTGGACAAGTTTGAACATGTAATGAGTGGTTCAAGACAAGTGGTTGAAAATCTGCTTCAACCAATTTTGGATGATGTTGACAAC…
G1	8	CA00g76980	ATGGAGAGGTTAAAGAATGAAGAAGGTCAAAATGCTGTCGACATAGCCGATCAAATTGAAAAGCTGAAATTGGTTCTGGCATATATTTGTACATACGTCCAGCTTTCTCATTGTGATTTGGAGAAGTTTGAAGATAAAATGAGTGCTGCAAGACAATGGGTTGACAATCTGCTTCGACCAATTTTGGATGATGTTGACAGCAACGTCCGGTGTAAACACAACATGGATCATGTCCTTCCTAGCCTCATGGATAATATTGATGAATGTATCAGTTCGTGTCATCATTCTGATCATGTCCTTCCTAGCCTCATGGATAATATCTATGAATGTATCAGTTCGTGTTATCATTCTACATCAAGTGCCATGATGACTGACGAGCAGTTGAACTTCCTTTTCCAT…
G1	9	CA06g01250	ATGGAAAATGAAGGAGAAAGAGAAAACAACTTTGTGGTAAGTCATACTCGCTCCGTTCCTAAATAATTGTTGTTTCAGGGTACTCCCATAAGAAACTATTCATTTCTAGTAAACAAAGGTGTTTTTACTAACTGTTCATTTGGCAGGTGTCGTTTTCTGCTCTTCGCAAGGACGTTGTCAACGTTCTGGATTTCATGGAGAGGTTAAAGAATGAAAAAGGTCAAAATGCTGTTGGCATGGCCGATGAAATTGAAGAGCTGAAATCGATGCTGGCATTTATTTGTACGTACGGCCAGCTTTCTCATTGTGATTTGGAAGAGTTTGACGATGAAATGGGTGATGATTCAAGAAAAGAGGTTGAGAATCTGCTTCAACAAATTTTGGATGATGTTGACAATA…
G1	10	CA06g01230	ATGGAGAGGTTAAAGAATGAAGAAGATCAAAATGTTGTTGACATGGCCGATCAAATTGAAAAGCTGAAATTTGAGCTGGCATTTATTTGTACGTACGTCCAGCTTTCTTATTCTGATTTGAAAGAGTTTGAAGATACAACGACTGGCAAAAGACAAGAGGTTGAAAATCTGCTTCGACCAATTTTGAACAATGTTGGCAAGAATGTCAGGTGTAAATACAACATGGATCATGTCCTTCCTAGCCTCATGGATAATATCGATGAATGTATCAGCTCATGTCATCGTTCTAAATCAAGTGCCACCATGACTGACGAGCAGTTGAATTCCCTCCTCCTGAATCTCCATCGTATGTCCAAGTATCATGCTGAAAAGATATTTCCATTAGAGACTCAGTATGAG…
G1	11	CA05g15170	ATGTATATATGTTATACAAATTTGAAAGATTCACCATTATCAGTTGAAGTGGGACGCTTTATTAATCAACTCCTTGAAACCTCTCCAGAAGTTCTGAGAGAATATCTGATTCATCTACAAGAGCACATGGTAACTGTTATTACCCCCAGCACTCCAGGGGCTCGAAACATTCATGTCATAATAGAGTTCCTATTAATTATTTTTACCGATGTGCCCAATGACTTTATTCATCATGACAAATTATTTGATCTTTTAGCACGTGTTGGAGCACTTATCAGGGAGGTATCAACTCTTGTTCACGACTTAGAAGAAAAATCAAGGAATGAAGAGAGTACCTATGAAACAAGTTGTGCAACTCTAGACTTGCTGGTAGAAAAAATTGAATTCCTCAAGGAAGAT…
G1	12	CA06g05110	ATGGAGAGGTTAAAGAATGAAGAAGATCAAAAAGATGTTGACATGGACAATCAAATTGAAAACCTGAAATTTATGCTAACATTTATATGTACGCACGTCCAACTTTCGTATTCCGGTTTGGAGCAGTTTCAAGCTACAGCGAATGCTCCAACAGAAGTGGTTGAGAATCTGTTTCGACCAATATGGGATGATGTTGAAAACTACTTCAGGTGTAAATACAACATGAATCAAGTCCTTCGTAGCCTCATGGATAATATCGATGATTGTATCAGCTCATGGCATTATTCTAAATCAAGTGTCATCATGAGTGAGGAGCAATTGGACTTCCTCCTCCTGAATCTCCATCACGTATACAAATTTCTTGCTGAGAATAAGTTTCCATTAGTGACAGAGTATCAG…
G1	13	CA06g01740	ATGTCATTTTCTGCTCTTCGCAAGGACGTTGTCAACGTTCTGGATTTCATGGAGAGGTTAAAGAATGAAGAAGGTCATAATGCTGTCGACATGGCCGATCAAATTGAAGAGCTGAAATTTGAGCTGGCATTTATTTGTACGTACGTCGGGCTTTCTCATTGTGATTTAGAAAAGTTTGAAGATGCAATGAGTGATTCAAGACAAAGGGTTGAGAATCTGCTTCGACCAATTTTGAACGTTGTTGACAACAATGTCAGGTGTGAATACAACATGGATCATGTTCTTCCTAGCCTCATCGATAATATCGATGATTGTATCAGCTCGTGTCATCATTCTACATCAAGTGTCACCATGACTGACGAACAGTTGGACTTCCTCCTCCTGGATCTCCATTATCTA…
G1	14	CA06g01190	ATGAGAAACTCTAGTTTTCACAAAGATAAATTGGAGTTTCATGTTTTATCTCCCAAGAATCCTAGTAGTCCTTGCTTTTGTGATATAAGTAGGCTACTTAGAAGAAATTCCTCTATGGCTACTGTGACGCCCCGTAATATTCTTGAATTAATATCTCGTTTGGTGGCATGTTTAAGGAGCTATTTATCCAAAATTTTAAAAGTTTTGAAATGACTTAGCCTTATTTTAAGCTCTTAAGCTTTAAAGATTTCTAGACTGGTCGTTTTGACCTTAAGACGTTGGTTTTTAGGTTGATTCATTTTCAGGAGTGTAAAAGGGTTGTTCTGGGAAAGTTTCAGATTTTTTAGACCACGTTTGAGATGAGTTTGGGTGAGCAAAAAAGTGGCCCAACGCGATATC…
G1	15	CA06g03650	ATGGAGAGGTTAAAGAATGAAGAAGATCAAAATGTTGTGGACGTGTATCTAATTGAAAGGCTGAGACTTGAGCTTGCATTTATTTGTACCTACGTCCAACTTTCTTACTCCGATTTGGAGCAGTTTGAAGTTGTAATGACTGCCCAAAGACAACGTATTGAAGAACTGCTTCGATCAATTTTGTATGATGCAGACTCCAGCGCAGGGTTTAAGTTCGACATGCATCATGTCCTTCCTCGCTTCCTGGAAAATATTGATGACTGTATCAACTCATGTCATCATTCTACGTCAAGTACCACCATGACTGAGGAGCAGTTGAACTTCCTTCTCGTGAATCTCCTTCATCTATCCAAGCATCAGTATCTCGAAGAACAGATGCCTTCATCAGCGTCTCAATAT…
G1	16	CA00g74330	ATGGAAAGGGGAAAAGAAAAAGAAGCAAACAACTCATCGGTATGTCATACAACATTATTTATTTATATTTTCCTTTACATTTCTCACATAATTAATTTCGTCTTGTTAGTATGTTCGTCCCTTTATGGAGCTTAATCGAATTCAATATGAAAAAGTTTCATGCAGTTTCAGTATGAGTAAAAAAAAAATCATCTGGTTAAGTGGTTTTAAGGGCAAGGATTCAGATTGGGTAACACATCATTTATATGGTCGGGTTTGATGTGCAAAATAGTGCTTATAACGATTTGGCACTTGGGCGTAACTCAACCCCAGAAACACACTAACACTGTTGAAAATCAATTGACTTATAACCATTTGTTTTTCCTCAAATTTGTGCTCTGAGTAACTAACTAGTATATA…
G1	17	CA00g87560	ATGGAAAATGAAGGAGAAAGAGAAAACAACTTTGTGGTAAGTCATACTCGCTCTGTTCCTAAATAATTGTTGTTTCATTTTGGGTACATCCTTAAGAAACTATTCATTTCTAGAAAATAAATGTGTTTTTACTAATTTTAACTTTAATAATACCTTGACAAGATGTAACTCTTTAGTAGTTTCTTGAAAAAGATGTTACTATTTAGTAAAAAAACACAGTTAGAAACAAAATGAAAAGACTAAAACACTTACTTTAAACTTTAGTCTAATTAAAATCACAGCACTATGTGTTAGTTACCCACAAAGTATATAATTCACAGGAAAGTCAAATTTCGGGGATAGGAAAAAAACATATCAACAATTATTTTAATTTCTTCAAAAATCCAACTACAACCAAAA…
G1	18	CA05g17760	ATGTCTTGCATATCATATAAGGTTCATGATCTGGTTCAGTCACTTTTTCATCAGAGAGGAGATTACATGCTGGTTAAATTAAAGGATCATGTCGTTCCTCGCCTCCTTGAAAATATCAAAAGTTTTATCATCTCACATCGTCAATCTGAATCAAGTGCCACCATGACTGAGGAGAAGTTGGTTGAACTTTTGGACGCGGTCCTTGTGAATCTCCATTATCTACCCAAGGTTCGTGCTGAGTTGTTTTTGCCATCAATGACTCAATATGAGCTTCTTCAGAATGTATTTGGCAATTTAAGAGATTTCCATGGGCTGAAAGTAAATGGTTGCGTTGAGCATAAGGCAATTGAATATGTCTTACCACAGCTTCAACTTATGGCTGAGAGAGTAGGACACTTC…
G1	19	CA00g80040	ATGGAAACAGAAAAAGGAAAAGGACAAAGGGAAAGCCGGGAAGCAAACAGCTCATCGGTATGTCATAAAACATCCGTTTATATTTGTTTTCATTTGGAAATGATTAATTTAGTCTTATAAGTATGTTCTTTTCATTAAGGTGCTTAATCCACTTCAACCTGTTAACCATCTTGAATAAAAGAAAAGTTTCATGTAGTTTTATAGAAGAAAAATGATTTTTTTTCATGGGGTTAAGTTGTTTTAAGGGTAGGGATTCATATTGGGTAACACGTCTTTTTATCGTTGGGTTTGATGTGCAAAATAATGCTTATAACGATTTGTCACTCAGACCTAACTCAACCCTAATATAGTGTGGCGGAAGGTAGTCTGTTGATAATATACCTGTAGTAGACTCACACT…
G1	20	CA06g01130	ATGGAAAATGAAGGAGAAAGAAAAAACAACTTTGTGGTAAGTCATACACTCTCTCTGTTCCTAAATAATTCTTGTTTCATTTTTGGTACACCTTTAAGAAACTATTCATTTCTAGAAAACAAAGGTGTTTTTACTAACTATTCAATTGGCAGGTGTCTTTTTCTGCTCTTCGCAAGGACATTGTCAACGTTCTGGATTTCATGGAGAGGTTAATGAATGAAGAAGATCAAAATGCTGTTGACATGGACGATCAAACTGAAAAGCTGAAATTTGTGCTGGCATTTATTTGTACGTACGTCCAGCTTTCTCATTGTGATTTGGAAGAGTTTGAAGATATAATGAGTGCTGCAAGACAGGAGGTTGAGAATCTGCTTCAACCAATTTTTGATGATGTTGACA…
G1	21	CA05g17750	ATGGGAAGAGGAAAAGAAAATGAAGGAGAAACACAAAAATTATTGGTACGTCATTCAATACCTACATTTATACTTGGATGATTATTTGCTTTGTTTATGATATGTTATTTTGGTGTCGTTACATTACATCCGATCCTTCCAGACCCCACCAGTTTGGATTATACTGGGTATGTTGTTGTTATGTTGTACTGACTTAGGATGATTTTTCGAATAATCCTTGAAAATATAATATGTTATCGATGTCGTCTGGGATTGTTGTTTGAGTTCTCATATCTGTATTTTCATCCGTTTCATTTATGTGACACAATATGAATGAGCATGAAGTTTAAGAAAAAAATGAGACTTTTGAAACTTGTGATCCTATATCCATCGTGTGTTGATGAATAGCCTAGGACACTA…
G1	22	CA06g00890	ATGGAAGAAGATAAAGCATGTAACAATTTTCATAAATATTCCTTAAGGATTTCTCTTCAAATTCATACAAAACACATGTGCACGTGTTGGTTGCCTGTATAGAGTAAATATTGCATAGAGTAAATACTGCATGGTATATATATTCGCTATGAAAATTTTGATATAATATTTGGTCATTTGGCAGATGTTATTTTCTGCTCTTCGCAAGGACGTTGTCAACGTTCTGGATTTCATGGAGAGGTTAAAGAATGAAGAAGATCAAAATGCTGTTGACGTGTATCTAATTGAAAGGCTGAGACTTGAGCTGGCATTTATTTGTACATACGTCCAGCTTTCTTATTCCGATTTGGAGCAGTTCGAAGTTGTAATGAGTTATTCAAGGCAAAGGGTTGACAATCT…
G1	23	CA05g17730	ATGTCTTGCATATCATATGAGATTCATGATCTAGTTCAGTCACTTTTTCATCAGAGTGGAGATGATATGCTGGTTAAATTAAAGGATCATGTCGTTCCTTGCCTCCTTGAAAATATCAAAACTTCTATCACCTCAGATCATCATTCTGAATCAAGCGCCACCATGACTGAGGATCAGTTGGTTGAACTTTTGGACGCGCTCCTTGCGAATCTCCATTATCTACCCAAGGTTCGTGCTGAGTTGCTTTGGCCATCAATGACTCAATATGAGCTTCTTCAGAATGTATTTGGCACTTTAAGAGATTTCCATGGGCTCAAAGTAAATGGTTGCATTGAGCATGAGGCAATTGAATATGTCTTACCGCAGATTCAACTTATGGCTGAGAGAGTAGGACACTTC…
G1	24	CA00g95920	ATGGAGAGGTTAAAGAATGAAGAAGATCAAAATGCTGTTGACGTGTATCTAATTGAAAGGGTGAGACTTGAGCTGGCATTTATTTGTACATATGTCCAGCTTTCTTATTCCGATTTGGAGCAGTTCGAAGTTGTAATGAGTTATTCAAGGCAAAGGGTTGACAATCTGCTTCGACCAATTTTGAACGATGTTGACAGCAACGCCGGGTGTCAATACAACATGGATCATGTTCTTCCCAACCTCATGGGTAATATCGATGGTTGTATCAGCTCGTGTTATCGTTCTACATCAAGTGCCACCATGACTGACGAGCAGTTGAACTTCCTCCTCCTGAATCTCCATCATCTATCCAAGTATCTTGCTGAACGGATATTTCCATTAGAGACTCATCATGAGATT…
G1	25	CA06g00660	ATGAACATGTTTAAAGAACTAAAAGTTGGGCTTAAGAGAGGTTACTCGAAGAAAATGTTTGAGTGTAAGGGCTCATCGCTGAAAACCATAGTTGCCGATGCGGGTCTTATGATATTGTATCCTATATGAGAGGATAATAAAATGATTAGGACATCTCACATGGGGGGTTCCTGCGGTGTGCTCACATGGGGGTATCACCGGCTCCAAATCCTGGCGGCTACTTGGAATGAAGGCTCAGCTGCCGAGTCAAGGGCTGGTTCCACATAGCCCGTGGAATTTCAAATTTGTAGGGTGTACTGACTAGCTAGAAGAATAACAAATAGTGAGTCAAGGTTGCCAAGAATTGCTTGAAATTATTAAATATGCCCAAGTATTTTTATCTACATAACATTCACTGTT…
G1	26	CA06g00530	ATGAAAAAACAAGGAGAAATAGAGAAAAGGAAAGCTAACAATTTTGAGGTATGTAATGATCACTGAACTTTACTTATGTATGTATCTGTTAATTAGTTACTTATATAAACTAATTTTGACTCACTAAAATCATTGAAATTTACTTGTTGTATCAGTATAATCACAGAATTAAAACTTTTGTCGCATTTAAGTCATTGAACTATGTGTTCATTATCCTGAAAATATAATTCATTGGAAGGTCAAATTTTTGTTCAAAATGCAAAGTAAATGTATATAAGTTTTGAAAGTAGAGGGGGTAATTCTTGCCAGTTTTCCTTTAATTAAATCAATGTGGCTTTTGTTTTAACAAAAAAAAATAGAAAAATAATTTTAACATTGACTATTTCACTTCCATTAGTT…
G1	27	CA06g01020	ATGGAAAAACAAGGAGAAATAGAGAAAGGGAAAGCAAACAATTTTGCGGTACGTCATGATCACTGAACTTTACTTATGTATGTATCCGTTCATTAGTTACGTATATAAACTAATTTTGACTCACTAAAATCACTGAACTTTACTTGTTGTATTAGTATAGTCACAAAATTAAACTCTTGTCCTATTTAAGTCATTGAACTATGTGCTAATTATCTTGAAAATACAATTCACTGAAAGGTCAAATGGTAAAATGGAGATTGAATGTAGAGTAAAGCATCTAATACTCTTAAACTATGACCAAATTCTCTACGACAAACTCCAACCTTACCCCCTAACTGAATTTTATCTTTTTAGCTGACATGACACCTTTTGTCAATCGTTATAGCTGACGTGACACCT…
G1	28	CA06g01350	ATGGCTTGGTCATTTGGCAACATGAAAGATTTCCATGGATTGATGGTGAATGGTTGCGTTGAGCACGAGATTGTTCTATATGTCTCGCCTCAGTTTCAACTCATGGCTGAGAGAGTTGGAATCTTCTTTTGGAATAGTCGAACTTATGGAGATTCTCGACTCTTCAAGCTAGCACATCTAAGTATGAAGATTATTCCAATTGAACTGGAGGTCATGCAAATATGTTATACAAATTTGAAACCTTCAACTTCAGCAGAAGTTGGACGTTTCATTAAGAATCTCCTGGAAATCTCTCCAGACATTCTTAGAGAGTATCTGATACATCTACAAGAGCACATGGTAAATGTCATTACCGTTACAACTCCAGGGGCTCGAAACATTCATGTCATGATAGAGTTC…
G1	29	CA05g17500	ATGAAGGAGAAAGAAAGGAAGCGGAAGCAAACAGTTCATCAGTATGAAATCCTACATTTACTTATATTTTTTCATTTTCACACAATTAGTTTAGTCTTGTAAGTATGTTCATTTTGTTATGGATATTAATCGTGTTGAGAAAAAAAGTTTCATGTAGTTTCCTAGGATGACTTCTCATTTTGAGTGGCTGAAGGTAGTCAATTGATATTGTACGTGCAGTAGACACGCATTCACTTTCACCCAAAAATTTCGATGGAACAGCTACCTAATTGAGTGGAAATTATCATCAATGGGATTAAGAAATTCAAAGGATGAAAAATCATGCTAAATATTTGAGGACAGCAGTTAAACAACAAACTGAAAAAAGATGTTGAGCTAAACTTCCAAGAAACTTAACTG…
G1	30	CA06g01110	ATGGAAAAACAAAACAAGTAGAAATCGAGAAAGGGAAAGCAAACAATTTTGAGGTATGTCATGATCACTGAACTTTACTTATTTATGTATCTGTTAATTAGTTACTTATATAAACTAGTTTTGACTCGCTAAAATATAATCACAAAATTAATATTTTCTCACATTTAAGTCATTGAACTGTGTTAATTATCCTGAAAATACAATTCACTAGGTCAAATTGTAAAATGGAGATTAAATGGATGCAAGTTTTGAAAGTAGAGGGGGTAATTCTGGATAGTTTTCCTTTAATTAAATCCATGTGGCTTTTGTTTTAACAAAAAAAAAATTAGAAAAATAATTTTATCATCGACTATTTCACTTCCATTAGTCAAAACCTACGTTGCGCGGACTCTTCACTTT…
G1	31	CA00g30020	ATGGAGAGATTAAAGAATGAAGAAGGTCAAAATGCTGTTGGCCTAGCCGATCAAATTGAAAATCTGAAATTGGTGCTGGCAATTATTTGTACATACGTCCAGCTTTCTTATCTCAATTTGAAGTTGTTTGAAGATGTAATGAGTAATTCAAGACAATGGGTTGACGCTCTGCTTCGACCAATTTTGGATGATGTTGACAGCAACGTCGGGTGTAAATACTACATGGATCATGTCCTTCCTAGTCTCATGGATAATATAGATGAATGTATCAGCTCATGTCATCATTCTACATCAAGTGCCACCATGACTGACGAGCAGTTGGACTTCCTCCTCCTGAATGTCCATAATCTATCCAAGTATTTTGCTGAACAGATATTTCCATTAGAGGCTCAGTATGAG…
G1	32	CA05g17740	ATGCCAAAATGTCTTGCATATCATATAAGGTTCATGATCTGGTTCAGTCACTTTTTCATCAGAGAGGAGATTACATGCTGGTTAAATTAAAGGATCATGTCGTTCCTCGCCTCCTTGAAAATATCAAAAGTTTTATCATCTCACATCGTCAATCTGAATCAAGTGCCACCATGACTGAGGAGAAGTTGGTTGAACTTTTGGACGCGGTCCTTGTGAATCTCCATTATCTACCCAAGGTTCGTGCTGAGTTGTTTTTGCCATCAATGACTCAATATGAGCTTCTTCAGAATGTATTTGGCAATTTAAGAGATTTCCATGGGCTGAAAGTAAATGGTTGCGTTGAGCATAAGGCAATTGAATATGTCTTACCACAGCTTCAACTTATGGCTGAGAGAGTAG…
G1	33	CA06g03420	ATGGAAAATGAAGAAGAAAGAAAAAACAACTTTGTGGTAAGTCATTTTGGGTACACCCTTAAGAAACTATTCATTTCTAGCTGACAAACGTGTTTTTACTAACTATTCATTTGGCAGATGTCATATTCCGCTCTTTGCAAGGACGTTGTCAACGTTCTGCGTTTCATGGAGAGGTTAAAGAATGAAGAAGGTCAAAATGCTGTCGACAAAGCCAATAAAATTGAAGAGCTGAAATTGGTGCTGACATTTATTTGTACATATGTTCCGCTTTCTCATTGTGATTTGGATGAGTTTGAAGATATAATGAGTGAGGCAAGACAAGAGGTGGAGAATTAGCTTCAACCAATTTTGGATGATGTTGACAACAACGTCAGGTGTAAGTACAACATGGATCATGTC…
G1	34	CA00g30010	ATGGGAGAGGTTAAAGAATGAAGAAGATGAAAATGTTGTTGACATGTATCTAATTGAAAGGCTGAGACTTGAGCTGGCATTTATTTGTACTTACGTCCAGCTTTCTTATTCCGATTTGGAGCAGTTTGAAGTTGTAATGACTGCCCAAAGACAAAGGATTGAAGAACTGCTTCGATCAATTTTGTATGATGGGGACTCCAGCCCGGGGTTTAAGTCTGACATGCATCACGTCCTTCCTCGCTTCATGGAAAATATTGATGACTGTATCAACCATGACTGAGGAGCAGTTGAACTTCCTCCTCCTGAATCTCCATCATCTGTCCAAGCATCAGTATCTCGAAGAACGCATGCCTTCATTAGTGACTCAATATGAGATTCTTCAGAATGTGTGTGGCAACG…
G1	35	CA06g02420	ATGGTAACTGTTATCTCCCCTAGCACTTCAGGGGCTCGAAACATTCATGTCACGATAGAGTTCCTATTAATTGTTCTTACTGATATGCCGAAGGACTTTATTCATCATGACAAATTATTTGATCTTTTGGCACGTGTTGGAGCACTTATCAGGGAGGTATCAACTCTTGTTTCCGACTTAGAAGAAAAATCAAGGAATGAAGAGAGTACCGATAAAACAAGCCGTGCAACTCTAGACTTGCTGAAAAATATTGAACTCCTCAAGGAAGATCTCAAATATGTTTATCTGAAAGCCCCGGACGCATTTCAATGGAGCTTCCCCATGAGCGATGGACCTCTCTTCTTGCATCTACAGCACAGACACCTAAATGATTTGCTAGATTCCAATGCTTATTCAATT…
G1	36	CA06g02520	ATGGAAAGAGTAAAAGAAAATGAACTAGTGAGAAAGGAAGAGGAAGCAAACAACTCATCGGTATGTCATGATCAATATATAGCTTCAGTTCAACATTCTATTTTGAAGAAATCCCTCTTCTGTAGCTATGTTAAGTTCTGTGGCTTTGAAAATTTGATAGGAATGTAACATTTGGTCTTTTTGCAGGCGTCGTTTTCTGCTCTTCGTGAGGACGTTGTCAATGTTCTGGATTTCATGGAGAGGTTAAAGAACGAAGAGGATCGAAAAGCTGTTGATGTGGATCTTATTGAAAAGCTGAAATTATTGCTGACATTTATTTGTACGTATGTCCAGCTTTCTTATTCCGATTTGGATCAGTTTGAAGATATAATGACTGACAAAAGACAAGAGGTTGAGAAT…
G1	37	CA00g90070	ATGACCAAGATCAAAGTCCTAGGTGTTAATTATCAAGGAACAATAAAAAAAAACCAAAATTTTCAAAATAAATTTTGAAAGAAACCACAAATGAACTCTATGAAACAAGACAGCCAAGAGAAGCTCTGATACCATGTTAATTTTTTGTTGAATACCTCTCAATATTGAGAGTCTTGTCATTAAATAGAAAATATTCAATGATTACATCCCTAAAGATCCGTCTTCCTATCCCTAAAGATCAACTTTTCTATCCCTCTAAATCCACTATTCTATCCCACCAAATCTGCTCTTACTAAAGTCATTATTATTCTCTTTAACTACTAAATCAAATCTATGTAATTAAACTAATATACAACAATATATGATTATATTAATATACAATATTTACATCATGCTAAC…
G1	38	CA05g18340	ATGGTAAAAAGTAGAGTAATTTTTTCTGTTACTAAACAAAGAAAAGTGACTTTCTTGAACAATTTTCATTAGTTGAGTGACCTTCTGAGAAATCAAACGCTCCAATTTTTATATAAATTGTAAGTAGGCTATTTTGAAGAAGGCCCTCTACATTAGAATTAGCTGCCTGTTAAATTAGAGTAGAATTTGTCATGTCGAATATGTGGCACTGAAAATTTTGATTCACATTTGGTCTTTTAGCAGGTATCATCTGCTGTGCTTCATGAGGACATTGTCAATCTTCTTGATTTCATAAAGAGGTTAAAGATTGAAGAGGATCAAACTGTTCTTGACGCGGATCAAATGGAAAAGCTGAAATGGGAGCTGACATTTGTGTCTGCATGTTTACAGCTTTGTTAT…
G1	39	CA05g17520	ATGGGAAGAGGAAGAGAAAATAAAGGAAAAaCACACAAATTATCGGTACGCCATTCAATATTTATATTTATACCTGGATGATTATAGTTGATAATGAATATTTACATCCAACCCTTCCCAGAGCCCACCAGTTTGGATTACACCGAGTATGTTGTTGTTATGTTGTACTGACTTAGGATAATTTTTCGTCTGGGATTGTTGTTCAAAAAAGTTTACAATCGGATCATTGGCAATTTTTTGGTAGAATATTTAATTAACGAACTGCTCTTTGAGTTCTCATATCAGTACTTTCATCCGTTTCATTTATGTGACACGGTCTGAATGAGCATGAAATTTAAGAAAGAAAACGAGACTTTTGAAACTTGTGATCTTATATCCGTCGTGTGTTGATGAATAGTC…
G1	40	CA05g18200	ATGGGAAATGAAAAGAAAAGGAAACAGGGAGGTACACTTGAGTCAATTTAACAATCAAAAAAGCAAACCAAAGGAATCCATCCACCTTAGAGCTAGTTGGTAGAGTGTATTGGAAAGCTAATGCATACATTAGTTAATGTGTACTATTAATACCTTATTTAGTTTACTTTTTCACCCTATGTATAACTCTATTATCTTTTGAGGTGTGTACTATTAATAGATCAAAATTTATCCTATTAGCAATATAATAGATCTAATACATGCATTAACATGACACTATTATTCCTCAAAAAAATTTTCGTATACTTTCCAACATATATATGGAGGATATTTTTATAATTTTTTTTAGAAATTATTTAATTCATGTTATTTTTAATAAATCAAACCAAACACTACATA…
G1	41	CA05g03990	ATGGAGAAATTAGCAAGAAACTCATTGGTATGTTATTCAATAATATTGACTTGGATAGTTATTTGCTTTGTTTATCTTGCTATTCTGCTGTCATTATTTTCCTTTCCGACGTGTTTTGATTACACTTCTATCGAAAACAAAATTGTCAACCCCGACAAAGGTAGGGGGTAAGGTCTACGGACATATATTATATCCTCCCCAAACACTACTAGTGATCGATAAGGCGTGAAATGGTAGTTATTAAGTGAAAACCTAGAGTAGGTAGAACATAGATTATGATATTTAATTAAACAACTGCTCTTAGGTTCTCAAAGTAGTAATCCATCCGTTAAAATTTTATGTGGAACTGTCTGTATGAAATATAAGAAAAAAGTCAAAGACTGGAAATTACTTGTCTTA…
G1	42	CA06g02160	ATGGAGAGGTTAAAGAATGAAGAAGATCAAAATGTTGTCAGCGTGGCCGATCATACCGAAGGGCTAAAGTTTGTGCTCGCATTTATTTGTACGTTCGTCCAGCTCTCTTATTCCGATTTGGAGCAGTTTGAAAATACAATGAGTGCTTCAAGACAAGTGGTTGAGAATCTGCTTCGAAAAATTTTGAATGATGTTGACAACAACCTCCAGTGTAAATACAACATTCATCATGTCCTTCCTAGCCTCATGGATAATATCAATGATTGTATCAGCTCATGTCATCGTTCTAAACCAAGTGCCACCATAACTGACGAGCAGTTGAACTTCCTACCCCTGAACCTCCATTATATATCCACGATCCTTGCGGAACAGGTTTTTCCATTGGTGACTCAGTATGAG…
G1	43	CA09g03080	ATGAGTTTTGTCAATGTTGTTATTCAATTTTTGAACAAAATCAAAATTTGGGCTGCCATTGATAATGTACCTGCAGTGGACACATCCATCCCCAAAATTTCGACGCCTAACTGAGTGGAAAAGTTATTGAGCAGTTGAATACCACCTGAATGTGTAGAGTGGTTTTCTATTACAAATCAAAGACAAGTGACTTTCTCGAACAATTTTCATTAGTCTAGTCACCTTCTGAGAGATCTAACTCTTGTTTATCATATAAACTGTAACTATAGAACAAATATTTAGCTTATGCAGTAGGTTATTTTGAAGAATGTCCACCCTCTATATTTACATTAGTTATAGTAAAATTTGTCATGGCGAATATATACTGAAAATTTTGATGCTCATTGGTCTTTTAGCAGG…
G1	44	CA05g15280	ATGATTAATGTTATTACTCCAAGCGCCTCAGCTCGAAACATTCATGTCGTGATAGAGTTCCTAGTGATTATTCTTACTGATGTGCCCAAGGACGTTATTCGTCATGACAAATTGTTTGTTCTCTTGGAATATGTTGGAGCACTTAACAAGGAGGTATCCATTATTGTTCACAACTTGGAAAATAATATCAAGGAAACAAGCAGTGCAAGTCTAAACTTGTTAGAAAATGTTGAACTCCTGAGAAAAGATCTCAAGAATGTTTTCTTGAAAGCGCCTGCAGACTCATCTCAGCTCTGCTTCCCCAGGAGTGATGGACCGCTCTTCATGACTCTTCTACTCAGAAACTTAAATGACTTGGTCAATTCCAATGCTTATTCAGTTGCGTTGATAAAAGAAAAA…
G1	45	CA06g02200	ATGGAAAATGAAGGAAAAAGAAAAAAACAACTTTGTGGTAAGTTATACTCGCTCCGTTCCTTAATAATTGTTGTTTCATTTTGGGTACACCCTTAAGAAACTATTCATCTCTAAAAAACAAAGGTGTTTTTACTAACTATTCATTTGGCAGGTGTCTTTTTCTGCTCTTCCTGAGGACGTTGTCAACGTTCTGGATTTCATGGAGAGGTTAAAGAATGAAGAAGATAAAAATGTTGTTGGCATGGCCGATCAAATTGAAGTGCTGAAATTTGAGCTGGCATTTATTTGTACATATTTCCAGCTTTCGCATTGTGATTTGGAAAAGTTTAAAGATGAAATGAGTGATTCAAGACAAAGGGTTGAGAATCTGCTTCGACCAATTTTGGATGATGTTGACAG…
G1	46	CA05g18830	ATGTCAAAAACTAAGTTAAATCTCGGGGGCGGTCAAAAATCACCGTCTACAAACAAAATCAAAATTTGGGCTGCCATTGATAACGTACCTGCAGTAGACACATTCATCCCCAAAATTTCGACCCCTAGCTGAGTGGAAAAGTTATTGAGTAGTTGAATACCAGCTGAATGTGTAGAGTGACTTTATAGGTGAAATGGTAAAATTAGTGTTTTTTCTATTACAAAACAAAGAAAAGTGACTTCTCGAACAATTTTCATTGGTTGATTCACCTTCTGAGAAATCTGACTCTTGTTTATCATATAAAATGTAGCTTATCCAACATACTATTTTGAAGAAGGCCCTCTATATTAACGTTAGTTTCCTGTTAAATTAGAGTAAAAATTTGTCACGGCGAATATG…
G1	47	CA00g94360	ATGTCTTGCATATCATATAAGGTTCATGATCTGGTTCAGTCACTTTTTCATCAGAGTGGAGATTACATGCTGGTTAAATCAAAGGATCATGTCGTTCCTCGCCTCCTTGAAAATATCAAAAGTTTTATCATCTCAGATCGTCAATCTGAATCAAGTGCCACCATGACTGAGGAGAAGTTGGTTGAACTTTTGGACGCGGTCCTTGTGAATCTCCATTATCTACCCAAGGTTCGTGCTGAGTTGTTTTTGCTATCAATGACTCAATATGAGCTTCTTCAGAATGTATTTGGCAATTTAAGAGATTTCCATGGGCTGAAAGTAAATGGTTGCGTTGAGCATAAGGCAATTGAATATGTCTTACCGCAGCTTCAACTTATGGCTGAGAGAGTAGGACACTTC…
G1	48	CA05g07390	ATG AAGCTTTCTTGTTTGGATCAAATGAAGCTCTTCCTTTATTCTCAACAACTTAGAATCCTAAGAACATTTGTCCTGTTTGGCAATACCAATTTGGATGGCTTCCATACCAAGATGTCCCAGAAATTAGACAAGTTTGAACGTTTAGTTCAGTCACTTTTCTATCAAGATGAAGATGACAATATCCTGTCTAAATACGACATGGATGATGTTGCCCATCGCCTGATGGAAG ATATCAAAAGTTATTTGAGTTTGAAGCATGATTTTGTAGCCATGACGACAGAAGAGAAAACGATTGAATACTGGGACAGCCTCCTGAAGAATCTCCATTATCTACCAAAGTATTGTGCTAAATTGTTTCTACCCTTGATGAATGAATACAAGATTCTTCGGCAAG…
G1	49	CA06g00960	ATGACTGGCAAACGACAAGAGGTCGATAATCTGCTTAGACCAATTTTGGATGATGTTGACAACACCGTCAGGTGTAAATACAACGTGGATCATGTCCTTCCTAGCCTCATGGATAATATCGATGAATGTATCAGTTCATGTCATCATTCTACATCAAGTGCCACCATGACTGACGAGCAGTTGAACTTCCTCCTCCTGAATCTCCATCATATGTCCAAGTATCGTGCTGAAAAGATATTTCCATTAGAGACTCAGTATGAGATTCTTCAGAATGTATGTGGAAATGTAAGAGATTTCGATGGGTTGAAAGTGAATGGTTGCGTTGAGCATGAAATTATTCAATTTGTCTTACCTCAGTTTAAACTCATGGCTGAGAGAGTTGCACTCTTCCTTTGGGAT…
G1	50	CA06g00960	ATGTTAAAGAATGAAGAAGATCAAAATGTTGTTGACGTGTATCTAACTGAAAGGCTTAGGCTTGAGCTGACATTAATTTGTACTTACGTCCATCTTTCTTATTCCGATTTGGAGCAGTTTGAAGTTGTAATGACTGCCCAAAGACGAAGGATTGAATTATTGCTTCGATCGATTTTGTATGATGGGGACTCCAGTACAGGGTTTAAGTCCAACATGCATCATGTCCATCATCTATCCAAGCATCAGTATCTCGAAGAACAGATGCTTTCATTAGTGACTCAACATGAGATTCTTCAGAATGTTTGTGGCAATGTCGGAGATTTCCATGGGTTGATACTGAATGGTTGCATTGAGCACGATAATGTTGAATATGTCTTACCTCAGTTTCAACGTATGGCT…
G1	51	CA06g03640	ATGGTGATTGTTATTACCATAAGCACTTCAGGGGCTCGAAACACTCATGTCATGATAAAGTTCCTATTGATTATTCTTACTGATATGCCAAAGGAAATTATTCATCATGGCAAACTATTTGATCTTTTGGCACGTGTTGGAGCATTTATCAGGGAGGTATCAACTCTTGTTCGTGACTTAAAAAAAAAATCAAGGAATGAAGAGAGTATTAATTAAACAAGTCGTGCAGCTCTAGACTTGTTGGAAAATATTGAACTCCTCAAGGATGATCTCAAATATGTTTATCTGAAAGCCCCAGACTCATATCAATGTTGCTTCCCCATGATTGATGGACCACTCTTCATGCATCTTCTACTCATCCACTTGAATGATCTGCTAGATTCCAATTCTTTTTCAATT…
G1	52	CA06g01710	ATGGAGAGGTTAAAGAATGAAGAAGATCAAAATGTTGTTGACGTGTATCTAACTGAAAGGCTGAGGCTTGAGCTGGCATTTATTTGTACTTACGTCCAGCTTTCTTATTCCGATTTGGAGCAGTTTGAAGTTGTAATGACTGCCCAAAGACAAAGGACTGAAGAACTGCTTCAATCGATTTTTTATGATGCCGACTCCGGCGTGGGGTTTAAGTTCGACATGCATCATGTCCTTCCTTGCTTTATGGAAAATATTGATGACTGAATCAACTCATGTCATCATTCTACGTCAAGTACCACCATGACTGAGTAGTTGAACTTCCTCCTCGTGAATCTCCATCACCTATCCAAGCATCAGTATATTAAAGAACAGATGCCTTCATTAGCGACTCAATATGAG…
G1	53	CA06g03690	GGTGTCATTTTCTGCTCTTCGCGAGGATGTTATCAATGTTCTGGATTTCATGGAGAGGCTAGAGAATGAAGAGGATCAAAAAGCTGTTGATGTGGATCTTATCGAAAAATTGAAATTAAAGCTGGCATTTTTTAGCACATACGTCCAGCTTTGTTATTCCGATTTGGATCAGTTTGAATATATAATGACTGCTGTAAGTCGAGAGGTTAAAGATCTGCTTCGATCACTTTTATATGATGTTGACACCAACATCGAGTGTAAATACAACATGAATCATGCCCTTCCTTACCTTGCCAAAAATATGGATGACTGTATCAGCTCATGTCATCATTCTAAATCAAGTGCTACGATGACTGACAAGCAGTTGAACTTCCTCCTCCAGAATCTCCATTATCTATC…
G1	54	CA06g05130	ATGAAGGAGAAAGAGAAAAGGGAGAAGCAAACAACTTTATGGTATGCCATATTTGCTCTACCTTGCTAAAAAATATAACTCTTTAGTACTATTTTGGTTAGATAAAATCCTCTTTGTTTAAAGAAGGGTAAATTAGAAAAATATCATTAATGCCGTCATAATTATCTAAATCATCATTTTTTTTTAAAAATTGAGGTAGTATAATACTTGTATTAAACTTTTGTATCATTAAATTCATTGCAATATGTGTTAATCCCTCCGTCCTAATTTATATGAATATGAAGTAGTTTGACTTAGCATGAACTTTAAACAAATAAAATTTTTTAAAACTTGTGGTCTAAAATAAGTCGGATGTTTGTGTCTATAAATCATCTTATTAAGGATAAAATGAGTATTTTT…
G1	55	CA06g02620	ATGGAGTTGAACGAGGCTCAAGCTTATTTTTGGCATATGGTCGCAACCAAGGATAGCATAAACACCCGAAAGTTCTTAATGAATCAAATTTTGGGGAAAAAGTATTTCATAAGGACATTTATCTTTTAGGGTAACTGAGGATAACCTATTGATAAGATAAACTGCTTGAAGACAAGCAAAACTCCAAAAGTTCGAGGGAAGGGAGGCTTGATGAACTAAGGTTTTGGCTGTTTCAATAACGTGTCTGTGGCGTCGTTCAACTAAAGCTACACGTTGAGGTGTATAAGGGGGTGAAACAAGATGTTCAATACCATGTGTTTTTAAGTAGGTAGATGATCCTTCAAATTCACCACCACCATCAGTGTAAAATGAGAAAATTTTTATGTTAAACCGACGTTC…
G1	56	CA05g15330	ATGGAGAATGAAGGACAAAGAGAGAAAGGAGAAGCTAAGAACTTTATGGTATGTCATACTCGTTTTCTTAAAAATAAAGATTGTTTTACTAACTTACCCTTAATAAATACCTTTAAAAAAATTAATTATTTACTCCCGCTGTCCCATATTAGTTGATGATCTTACTAAAAATAGTTATCCCGTATTAATTGTCCACCTTAGTAAATCAAGAAAGTATTGCCGGAAAGCCCATTACGGTATATCTTTCTTAGCTGTATATATATATACATAGCATAGCCTAATTATACAAAGTTGATACTGAATACAATAAATATCATAAAATTTCCACAATGAATTTCTTTTAGATTTCTACAAAAAGCATTAGTTAATTTTTTTAGATTCTGTTCTTGTAATTAATTC…
G1	57	CA06g00980	ATGCACATATGTTATACAAACTTGAAAGCTTCACCATTAGCAGAAGTTGGACGCTTCATTAACCAGCTCCTGGAAACCTCTCCAGAAGTTCTGAGGGAATATCTGATTCATCTACAAGAGCACATGATAACTGTAACTACCCCTAGAACTTCAGGGGCTCGAAACATTCATGTCATGATAGAGTTCTTATTAATTGTTCTTACTGATATGCCGAAGGACTTTATTCATCATGACAAATTATTTGATCTTTTGGCACGTGTTGGAGCACTTATCAGGGAGGTATCAACTCTCGTTCGTGACATAGAAGAAAGGTCAAGGAATGAAGAGAGTATTGATGAAACAAGTCGTGCAACTCTAGACTTTCTGGAAGAAAAAATTGAACTCCTCAAGGAAGATCTC…
G1	58	CA00g76940	ATGGAAATAGTAAAAGAAAATGAACAAGTGAGAAAGGAAGAGGAAGCAAACAACTCATCGGTATGTCATGATTAATATATAGCTATATTAAGTGCTGTGTCTTTGAAAATTTGATAGGAGTATAACATTTGGTCTTTTTGCAGGTGTCTTTTTCTGCTCTTCGTGAGGACATTATCAATGTTCCGGATTTCATGGAGAGGTTAAAGAACGAAGGGGATCAAAAAGCTGTTGATGTGGATCTTTTTGAAAAGCTGAAATTAAAGCTGACATTTATTTGTACATATGTCCAGCTTTCTTATTCCGATTTTGATCAGTTTGAAGATATAATGACTGGCAAAAGACAAGAGGTTGAGAATCTGCTTCGGACAATTTTGGATGATGTTGACTACACCATCAGGT…
G1	59	CA05g16430	ATGGAAAGAGAAAAGGAAAATGAAGGGAAAAGAGAGGACAGAGAAGCAAACAGCTCATCGGTATAGTTATACAATATTTGTTTATATCTTTTTACATTTTGACATAATTAATTTAGTCTTGTAAGTGTGCTCCTTTTTTTTTTCGAGCTTAATCGACTTACACATGTTAATCGTCTTTTTTAAAAAAAGTTTCATGTAGTTTGTATAAGAAAAATGATTTTTCTTTTCTAGTGGGATAAGTTGTTTTAAGCGCAGGGATTCAATTTGGGTAACGTGTCCTTTTTATGGTTGGGTTTGATGTGCAAAATAATGTTTATAACGATTTGTTACTTAGCCTAACTCAACCCCAAAGACTAACTCAAGAGAGGAGGATTGCCCAAAATTCATATAAGAATCCGA…
G1	60	CA06g03630	ATGCTGCATGTTGGCTGTCTTCAGCTGACTAATTCAAAGATATTCTCCCTATTTCTTTTTCCACACAATTTTTCAGCTTTTCATTTTTTATAGCTAAATAGTTTGTTGGAAAGTACACAAAAACATAGAGAAACAAAACGTACAGCTATATCAGATTTTTCATCAAGTGAAAAGGTTAGTCTCTAATAAACTTTAAAAAGTTCGTTTAATTTTGGTACTATAATCTGTAAAAAAAAATTAAGAAAGTAAACACAGAAAACGATTGACTTAATTATATTTGTACTTTTTTTTTTGCTACTTGATTCTCCTGGTAAACTTTTTATCTACATTTAATACATCAGATCCTAAGAATTTGAAAGGAAAGAAACCTAAAAGGCACTTACAATCATGGAAAAAGAA…
G1	61	CA05g17780	ATGGAAAGAGGAAAAGAAAATGAAGGAGAAAGAGAGGACCGGAAAGCAAACAGCTCATCGGTAAGTCATACAACATTTATTTATATTCTTTTTTCATTTTCACATAATTAATTGTCTTTTTAGATGTTCGTTTCTTTGTGGAGCTTAATCGACCAAAGATGTTTATCATCTTTTTACCAAAATCATGTAGCTTCTATATAAGAAAAATGTTTCTTTTAATCATCGGGTTAAGTTATTTTAAAGGTAGGGATTCAGATTGGTTAATGTGTCATTTTTATGTTTGGGTTTGATGTGCAAAATAGTGCTTATTACGATTCGGTACTAGGGGATTGTCCAAGTTCATATAAGAAGATCACCAGACTGTTCTCCAACCAGTGTGAGACTCTAATCCACTCCAAC…
G1	62	CA00g87620	ATGGAGAGGTTAAAGAATGAAGAAGATCAAAATGTTGTTGACATGGCCGATCAAATTGAAAAGCTGAAATTTGAGCTGGCATTTATTTGTACGTACGTCCAGCTTTCTTATTCTGATTTGAAAGAGTTTGAAGATACAACGACTGGCAAAAGACAAGAGGTTGAAAATCTGCTTCGACCAATTTTGAACAATGTTGGCAAGAATGTCAGGTGTAAATACAACATGGATCATGTCCTTCCTAGCCTCATGGATAATATCGATGAATGTATCAGCTCATGTCATCGTTCTAAATCAAGTGCCACCATGACTGACGAGCAGTTGAATTCCCTCCTCCTGAATCTCCATCGTATGTCCAAGTATCATGCTGAAAAGATATTTCCATTAGAGACTCAGTATGAG…
G2	1	CA05g19820	ATGGCTCATGCAAGTGTGGCTTCTCTTATCAGAACAATAGAATCGCTCTTTACATCCCATTTGCCGATGCAATCTCTAATCTGTGATCGCAGAGAAGAACTTTGTGCTCTTCGTGTAAAAGTTAGTTCCCTGGAAGTATTTGTCAACAACTTTGAGAAAAACAATGTTTCGGGGGAAATGACGAATTTTGAAGTAGAGGTAAAAGAAGTTGCAAGTGCTGTTGAATACACTATTCAACTGAGACTAACAGAAACTGTTGGCTCAAGATTTTTCAAAGGAATCTCGAATATATGGACACGCCGAAAGTTTCGTAAAAGCCTTCAACAATTAGCAAAGGACATTGATCATGTCTGGAAAGAGTCTACAAAGATTCAAGATAAAGGCAAACAAGTATCAAAG…
G2	2	CA00g75640	ATGGCTCATGCAAGTGTGGCGTCTCTTACGAGAACAATAGAATCACTCTTGACATTCGATTCACCAATGCAATCTCTAATCTATGATCACAGAGAAGAATTTTGCACTCTTCATGAAAAAGTTATTTCCCTGGAAGTATTTGTCAAGAACTTTGAGAAAAATAATGTTTCTGGGGAAATGACGGATTTTGAAGTAGAGGTAAAAGAAGTTACAAATGCTGTTCAATACACAATTCAACTGAGACTAACAGAAACTTTACTGAGCCTGGGGTTGAAAAGCCAGAAAAAAAAGGCGCATCGAAGGTTTCGTCAAAGCCTGCAACAAGTAGCAAAGGACATTGATCGTATCTGGAAAGAGTCAACAAAGATTCAAGATAAAGGCAAAGAAGCATCAAAGGAA…
G2	3	CA07g00880	ATGGCTCATGCAAGTGTGGCTTGTCTTATGAGAACAATAGAATCGCTCTTGACATCCAATTCACCAATGCAATCTCTAACCTGCGATCACAGAGAAGACTTTTCTGCTCTTCATGAAAAGATTAGTTCCCTGGAAGTAGTTGTCAAGAACTTCGAGAAAAATAATATTTCTGGGGAACTGACAGATTTGGAAGTACAGGTAAAAGAAGTTGCAAATACTGTTGAACAAACAATTCAACTAGGCGTAACTGAAGTTGTATTGGCAAATGATGAAAATCTGAGAGTAAAGGCACATGAGAGGCTTTCTGATAGATTGCAACAAGTAGCAGAGGAAATTGATCGTATCTGGAAAGAGTCAACAAAGATTCAAGATAAAGGCAAACAAGCATCAAAGGAGTCA…
G2	4	CA09g17350	ATGGCTTATGCAAGTGTGGCTTCTCTTATGCGAACAATAGAATCGCTCTTGACATCCAATTCGCAGATGCAATCTCTAATCTATGATCACAGAGAAGAATTTTGCACTCTTCATGAAAAAGTTAGGTCCCTAGAAGTATTTCTCAATAACTTTGAGGAAACCAATGTTTCTGGGCAAATGACGGATTTTGAAGTAGAGGTAAGTGAAGTTGCAAATTCTGTTGAACAAACAATTCAACTAGGAGTAATTGAAGTTGTATTGGCAAATGATGAAAATCTGAGAGAAAAGGCACAAGAGAGGCTTTTTGATAGCCGGCAACAAGTAGCAGAGAACGTTGATCGTATCTGGAAAGAGTCAAAAGAGATTCAAGATAAAGGCAAACAAGCATCAAAGGAATCA…
G2	5	CA00g78990	ATGGCTCATGCAAGTGTGGCTTCTCTTATGAGAACAATAGAATCGCTCTTGACGTCCAATTCACCAATGCAAACTCTAATCTGTGATCACAGAGACGAAATTTGCGCTCTTCATGAAAAGATTAGTTCCCTGGAAGTATTTCTCAAGAACTTTGAGAAAAACAATGTTTCTGGGGAACTGACAGATTTGGAAGTGCAGATAAAAGAAGTTGCAAATATTGTTGAACAAACAATTCAACTAAGAGTAACTGAAGTTGTATTGAAAAGGCACATGAGAGTAAAGGCACATGACAGGCTTTCTGATAGCCTGCAACAAGTAGCAGAGGATATTGATCGTATTTGGAAAGAGTCGACAAATATCCAGGATAAGGGCAAACATGCATCAAAGGAATCAACGGTT…
G2	6	CA09g17410	ATGGCTCATGCAAGTGTGGCGTCTCTAATGAGAACAATAGAATCGCTCTTGACATACAATTCGCCGATGCAATCTCTGATCTGTGATCACAGAGAAGAATTTTGCGCTCTTCGTGAAAAAGTTAGGTCCCTGGAAGTATTTATCGAGAGCTTTGAGAAAATCAATGTTTTTGGGCAAATGACGGATTTTGAAGTAGAGGTAAATGAAGTTGCAAATTCTGTTGAATACGTAATTCTACTTGAGCTAACAGAAACTATAATGGAAAAAAATAAAAGCACCATAGGAATCACTGGCTCAAGATTTTTCAAAAGAATCTCGAATATATGGACATGCCGAAATTTTCGTAAATGCCTTCAACAATTAGCAAAGGACATTGATCGTGTCTGGAAAGTGTCAGCT…
G2	7	CA07g21630	GTGGTCCCAAAGATGGACCCCCACCCACGAGGAGCATCGTGGAAAAAGAAGACGTTCCAACCACGTCTTCAAAGCAAGTGGATTGATGTGATATCTCCACTGACGTAAGGGATGACGCACAATCCCACTATCCTTCGCAAGACCCTTCCTCTATATAAGGAAGTTCATTTCATTTGGAGAGAACACGGGGGACTCTAGATCGACGACAAGACCCTATGTCTTTGACGTAACATGTTCAACTAGCAATGTTTATGAACAAGGGTATAACTCCTTACTCATATGTTGGATTTGGATGAAACCAGTTGCATTGGAAAGAATACTCAAAGAGCTTTCATTTGGTAGGTAGTAGTTCTCCCTATTCATTATATTCAGAGAGTTATGATCATTTGAAGTTGACCC…
G2	8	CA09g16310	ATGGCTCATGCAAGTGTGGCTTCTCTTATGAGAACAATAGAATCACTATTGACATCCAATTCGCCGATGCAATCTCTAATCTGTGATCACAGAGAAGAACTTTGCGCTCTTCATGAAAAAGTTAATTACCTGGAAGTATTTGTCAAGAACTTTGAGAAAAACAATGTTTCTGGAGAAATGACGGATTTTGAAGTAGAGGTAAAAGAAGTTGCACATGCTGTTGAATACACAATTCAACTGAGACTAACAGAAACTGTACTGGGAGAAAATAAAAGCATCATAGGAATCATTGGCTCAAGATTTTTCAAAGGAATCTTGAATATATGGACACGCCGAAAGTTTCGTAAAAACCTTCAACAATTAGAAAAGGACATTGATCATGTCTGGAAAGAGTCAACA…
G2	9	CA00g76340	ATGGCTCATGCAAGTGTGGCTTCTCTTATGAGAACAATAGAATCGCTCTTGACATCCAAATCGCTGATGCAATCTCTAACCTGTGATTACAGAGCAGAAATCTGCGATCTTCATGAAAAGATTGGTTCCCTAGAAGTATTTCTCAAGAACTTTGAGAAAAACAATGTTTCTGGAGAAATGACAGATTTCGAAGTAGAGGTAAAAGAAGTTGCAAATATTGTTGAACAAACAATTCAACTAAGAGTAACTGAAGTTGTATTGGTAAATGATGAAAAGACACATGAGAGGCTTTCTGATACCCTGCAACTAGTAGCAGAGGACATGGATCGTATCTGGAAAGAGTCGGCAAAGATTCAAGATAAAGGCAAACAAGTATCAGAGGGATCGTTGGTTCAAGAT…
G2	10	CA09g16320	ATGGCTCATGCAAGTGTGGCTTCTCTTTCAAGAACAATAGAATCTCTCTTGACATTCAATTCACCAATGCAATCTCTAATCTGTGATCACAGAGAAGAATTTTGCGCTCTTCATGAAAAAGTTAGTTCGCTCGAAGTATTTCTCAAGAACTTTGAGAAAAACAATGTTGCTGGGGAAATGACGGATTTTGAAGTAGAGGTTAAAGAAGTTGCAAGTGCTGTTGAATACACAATTCAACTGAGACTAACAGAAACTGTACTGGGAGAAAATGAAAGCCAGAAAAAAAAGGCACGTCGAAGGTTTCGTCATAGCCTGCAACAAGTAGCAGAGGACATGGATCATATCTGGAAAGAGTCGACAAAGATCCAAGATAAAGGTAAACAAGTATCAAAGGAATCA…
G2	11	CA07g00970	ATGGCTCATGCAAGTGTGGCTTCTCTTATGAGAACAATCGAATCACTCTTGACATCCAATTCACCAATGCAATCTCTAACCTGTGATCACAGTGAAGACTTTTCTGCTCTTCATGAAAAGATTAGTTCCCTGGAAGTAGTTGTCGAGAACTTTGAGAAAAACAATGTTTCTGGGGAAATGACAGATTTGGAAGTACAGATGAAAGAAGTTGTAAATATTGTTGAACAAACAATTCAGCTAAGAGTAACTGAAGTTTTTTTGGCAAATGATGAAAATCTGAGAGTAAAGGCAGAAGAGAGGCTTTCTGATAGCCTGCAACAAGTAGCAGAGGACATTGATAGTATCTGGAAAGAGTCGACAAATATTCAATACAAAGGAAAACAAGTATCAAAGAAATCA…
G2	12	CA00g86700	ATGTTCTACAAAGATGTTTCCATACTAAAGAATGGGTATCACGTCATCGCATCTTGCAGATTTCAGGTCATAATCGCAAAGGCAAACGTGAATACAAAAGATATGGCTCATGCAAGTGTGGCGTCTCTTATGAGAACAATAGAATCACTCTTGACATCCAATTCACCAATGCAATCTCTAACCTGTGATCACAGAGAAGATTTTTCTGCTCTTCATGAAAAGATTAGTTCCCTGGAAGTAGTTGTCAAGAACTTTGAGAAAAACAATGTTTCGGGGGAAATGACAGATTTGGAAGTAGAGATAAAAGAAGTTGCAAATATTGTTGAACAAACAATTCAACTAAGAGTAACTGAGATTGTATTGGCAAATGATGAAAAGACACATGAGACGCTTTCCGAT…
G2	13	CA09g00920	ATGGCTCATGCAAGTCTGGCTTCGCTTATGAGAACAATAGAATCGCTCTTGACATCCAATTCGCCTATGCAATCTCTAATATGTGATCACAGAGAAGAACTTTGCGCTCTTCGTGAAAAAGTTAGTTCCCTGGAAGTATTTGTCAAGAACTTTGAGAAAAACAATGTTTTTGGAGAAATTACAGATTTTGAAGTAGAGATAAAAGAAGTTGCAAGTGCTGTTGAATACACAATTCAACTGAGACTAACAGAAACTGTACTGGGAGAAGAGAAAAGCATCATAGGAATCATTGGCTCAAGATTTTTCAAAGGAATCTCGAATATATGGACACGCCAAAAGTTTCGTAAATGCCTTCAACAATTAGCAAAGGACATTGATCATGTCTGGAAAGAGTTAACA…
G2	14	CA06g00590	ATGGCTCATGCAAGTGTTGCTTCTCTTACTAGAACAATAGAATTGCTCTTGACATCCAATTCGCCGATGCGATCTCTATTCTGTGATCACAGAGAAGAATTTTGCGCTCTTCATGAAAACGTTAGTTCCCTGGAAGTATTTGTCAAGAACTTTGAGAAAAACAATGTTTCTGGGGAAATGACAGATTTGGAAGTAGAGGTAAAAGAAGTTGCAAATATTGTTGAACAAACAATTCAACTAAGAGTAACTGAAGTTGTATTGGCAAATGACGAAACTCTGAGAGAAAAGGCACAAGAGAGGCTTTCTAATAGCCTGCAACAAGTAGCAAAGTACATTGATCGTATCTGGAAAGAGTCCACAAAGATTCAAGATAAGGGCAAACATTCATCAAAGGAATCA…
G2	15	CA07g21620	ATGGCTCATGCAAGTGTGGCTTCTCTTACGAGAACAATAGAATCGCTCTTGACATCCAATTCACCAATGCAATCTCTAACCTGTGATCACCGAGAAGAAATTAGTGATCTTCATGCAAAAATTAGTACCCTGGAAGTAGTTGTCAAGAACTATGAGAAAAACAATGTTTGTGGGGAAATGACGGATTTCAAAGTAGAGGTAAAAGAAGTTGCAAGTGCTGCTGAACACACAATTCAACTACGAGTAACTGAAGTTGTATTGGCAAATGATGAAAAGACACATGAGAGGCTTTCTGATACCCTGCAACTAGTAGCAGAGGACATAGATCGTATCTGGAAAGTGTCGACAAAGATTCAAGATAAAGGCAAACAAGTATCAGCGGGATCATTGGTTCAAGAT…
G2	16	CA00g73770	ATGGCTCATGCAAGTGTGGCTTCCCTTATGAGAACAATAGAATCGCTCTTGACATTCAATTCACCAATGCAATCTCTAACCTGTGATCACAGAGAAGACTTTTCTGATCTTCATGAAAAGATTAGTTCCCTCGAAGTAGTTGTCAAGAACCTTGAGAAAAACAATGTTTCTGGGGAAATGACGGATTTTGAAGTAGAGGTAAAAGAAGTTGCAAATATTGTTGAACACACAATTCAACTAAGAGTAACTGAAGTTGTATTGGCAAGTGATGAAAATCTGAGAGAAAAGGCACATGAGAGGCTTTCTGATAGCCTGCAGCAAGTAGCAGAGGACATTGATTGTATTTGGAAAGAGTCGACAAAGATCCAAGATAAAGGCAAACAAGTATCAAAGGAATCC…
G2	17	CA07g00780	ATGGCTCATGCAAGTGTGACTTCTCTTATGAGAACAATAGAATCGCTCTTGACATCCAATTCGCCCATGCAATCTCTAATATGTGATCACAGAGAAGAACTTTGCGCTCTTCGTGAAAAAGTTAGTTCCCAGTATTTGTCAAGAACTTTGAGAAAAACAATGTTTTTGGAGAAATGACGGATTTTGAAGATGAGGTAAAAGAAGTTGAAAATATTGCTGAACACACAATTCAACTAAGAGTAACTGAAACTGTACTGGGAGAAAAGAAAAGCACCATAGGAATCATTGGCTCAAGATTTTTCAAAGGAATCTCGAATATATGGACACGCCGAAAGTTTCGTAAAATCCTTCAACAATTAGCAAAGGACATTGATCATGTTTGGAAAGAGTCGACAAAGA…
G2	18	CA07g00890	ATGGCTCATGCAAGTGTGGCTTCTCTTATGAGAACGATAGAATCGCTCTTGATATCCAATTCGCCAATGCAATCTCTAATCCCAAAGCAAGAACTTTGCGCTCTTCGCGAAAAAGTTAGTTCCCTGGAATTATTTGTCAAGAACTTTGAGAAAAACAATGTTTCTGGAGAAATGACAGATTTTGAAGTAGAGGTAAAAGAAGTTATTCAACTGAGACTAACAGAAACTGTAGTGGGAGAAAATAAAAGCATCATAGGAATCATTGGCTCAATATTTTTCAAAGGAATCTCGAATATATGGACACGCAGAAAGTTTCGTAAAAGCCTTCAACAATTAGCAAAGGACATTGATCATGTCTGGAAAGAGTCTACAAAGATTCAAGATAAAGGCAAACAAGTA…
G2	19	CA09g16090	ATGGCTCATGCAAGTGTTGCTTCTCTAACGAGAACAATAGAATCGCTCTTGACATCCAATTCGCCGATGCAATCTCTAACCTGTGATCACAGAAAAGAATTTCGTGCTCTTCATGAAAAGATTAGTTCCCTGGAAGTAGTTGTCAAGAACTTTGAGAAAAACAATGTTTCTGGGCAAATTACAGATTTGGAAGTAGAGGTAAAAGAAGTTGCAAATATTGCTGAACACACAATTCAACTAAGAGTAACTGAAGTTGTATTGGCAAATGATGAAAAGACACGTGAGAGGCTTTCTGATAGCCTTCAACAAGCAGCAAAGGATATTGATCGTATCAGGAAAAAGTCAACAAAGATTCAAGATAAAAGGAAGGTGATGAATTTTCAGTGCTTCATGATTTTC…
G2	20	CA04g14510	ATGGCTTATGCAAGTGTGGCTTCTCTTATGAGGACAATAGGATCACTCTTGACATCCAATTCTCCAATGCAATATCTCCGTGATCCCAGAGAATTTTGCTCTCTTCATGAAAAAGTTAGTTCCCTAGAAGTATTTCTCAAGAACTTTGAGAAAAACAATGTTACTGGGGAAATGACAGATTTGGAGGTACAGATAAGAGAGATTGCAAATAGTGTTGAACAAACAATTCAACTAAGAGTAACTGAAGTTGTATTGGCTAATGATGAAAATCTGAGAGACAAGGCACATGAGAGGCTTCTTGATAGCCTGCAACAAGTAGCAGAGGACATTGATCATATCTGGAAGCAATCAACAAAGATTCAAGATAAAGGAAGACAAGTATCAAAGGAATCATTAGTT…
G2	21	CA09g15920	ATGGCTCATGCAAGTGTGACTTCCCTTATGAGAACAATAGAATCGCTCTTGATATCCAATTCACCAATGCAATCTCTAACCTGTGATCACAGAGAAGACTTTTCTGCTCTTCATGAAAAGATTAGTTCCCTCGAAGTAGTTGTCAAGAACTTTGAGAAAAACAATCTTTCTGGGGAAATGACAGATTTGGAAGTAGAGATAAAAGAAGTTGCAAATATTGTTGAACAAACAATTCAACTAAGAGTAACTGAAGTTGTATTGGCAAATGATGAAAAGACAAATGAGAGGCTTTCTGATACCCTGCAAGTAGTAGCAGAGGACATGGATCGTATATGGAAAGAGTCGACAAAGATTCAAGATAAAGGCGAACAAGTATCAGAGGGATCATTGGTTCAAGGT…
G2	22	CA07g01010	ATGGCTCATGCAAGTGTGGCTTCTCTTATGAGAACAATTGAATCGCTCTTGACATCCAATTCTCCGATAAAATCTCTAATCCCAAACCGAAAACTTTGCGCTCTTCGTGAAAAGGTTAGTTCCCTGGAAGTATTTCTCAAGAACTTTGAGAAAAACAATGTTTTTGGAAAAATGACGGATTTTGAAGTAGAGGTAAAAGAAGTTGCAAATTCTGTTGAATACACAATTCTACTAAAGGTAACAAAAACTATAATGGAAAAAAATAAAAGCATCATAGGAATCACTGGCTCAAGATTTTTCAATGGAATCTCAAATATATGGACATGCCGAAAGTTCCGTAAAAGCCTTCAACAAAAGTTCCGTAAAAGCCTTCAACAATTAGCAAAGGACATTGATCAT…
G2	23	CA00g93700	ATGGCTCATGCAAGTGTGGCTTCTCTTACGTGAACAACAGAATCACTCTTGACATTCAGTTCACCAATACAATCTCTCATCTTTGATCGCAGAGACGAATTTTGTGCTTTTCATGAAAAAGTTAGATCCCTGGAAGTATTTCTCAAGAACTTTGAGAAAAACAAGTTTCGGGGGAAATGACAGATTTGGAAGTAGAGATAAAAGAAGTTGCAAATATTGTTGAACAAACAATTCAACTACAAGTAACTGAAGTTATATTGGCAAATGATGAAAAGGCACAAGAGAGGCTTTATGATAGCCTGCAACAAGTAGCAGAGGACATTGATCGTATCTGGAAAGAGTCAGCAAAGATTCAAGATAAAGGCAAACAAGTATCAAAGGAATCAACGGTTCAAGAGT…
G2	24	CA00g76390	ATGGCTCATGCAAGTGTGGCTTCTCTTATAAGAACAATAGAATCGCTCTTGACATCCAATTCGCCGATGCCATCTCTATCCTGTGATCAGAGAGAAAAATTTTGCGCTCTTCGTGAAAAAGTTAGTTCCCTGGAAGTATTTGTCAAGAACTTTGAGAAAAACAATGTTTCTGGGGAAATTACGGATTTTGAAGTAGAGGTAAAAGATGTTGCAAGTGCTGTTGAAAACACAATTCAACTGAGACTAACAAAAAATTGTACTGGAAGTAAACAAAAGCCAGAAAAAAAAGGCGCGCCGAAGGTTTCGTCAAAGCCTGCAACAAGTAGCAGAGGACATTGATCGTATCTGGAAAGAGTCAACAAAGATTCAAGATAAAGGCAAACAAGCATCAAAGGAATC…
G2	25	CA06g00840	ATGGCTCATGCAAGTGTCACTTCTCTTATGAGAACAATAGAATCTGTGATCACAGAGAAGAATTTTGCACTCTTCATGAAAAAGTTAGTTCCCTCGAAGTATTTCTCAAGAACTTTGAGAAATACAATGTTTCTGGGGAAATGACGGATTCTGAAGTAGAGATAAAAGAAGTTGCAAATGCTGTTGAATACACAATTCAACTGAGACTAACAGAAACTGTACTGGGAGAAAATAAAAGCCAGAATAAAAAGGCACGTCAAAGGTTTCGTCAAAGCCAACAACAAGTAGCAGAGGACATGGAATTTCTCAAGAACTTTGAGAAATACAATGTTTCTAGGGAAGTGACGGATTTTGAAGTAGAGGTAAAAGAAGTTGCAAATACTTTTGAATACACAATTC…
G2	26	CA09g16110	ATGGCTCATGCAAGTGTGGCTTCTCTTATGAGAACAGTAAAATCGCTCTTGAAATCCAATTCACCAATGCAATCTCTAACATGTGATCACGGAGAAGAATTTTCTGCTCTTCATGAAAAGATTAGTTCCCTGGAAGTAACTGTCAAGAACTTTGAGAAAAACAATGTTTCTGGGGAAATGAAAGATTTGGAAGTAGAGGTAAAAGAAGTTGCAAATATTGTTGAACAAACAATTCAACTAAGTGTAACTGAAGTTGTATTGGCAAATGATGAAAATCTGAGAAAAAAGGCACAAGAGAGGCTTTCTGATAGCCTGAAACAAGTTGCTGAGGACATTGATCGTATCGCGAGAGTCGACAAATATCGTATCAAAGGAATCAACGGTTCAAGAGTTTCCAAG…
G2	27	CA00g86620	ATGTACGGGAATGGGCATTTATATGGTGATTCTCTTGTCTTACTTTTTACTGTTGATCAAAATGAACGCTTGTTAGAAGATCTGATGGTAAGCTACTCTGGTGAACCCAAAGTCATCCCGATTGTCGGGATGGGAGGCATAGGTAAAACAACCTTAGCGAAAGAAGCTTACAACCATGAATCAATTCTGCGCCGTTTTGATGTTCGTGCCTGGGCTACTGTATCTCAACAGCACAACATAAAGGATATTTTGCTGAGCCTTCTGCAATCGACCATCAAAATGGATGACAAGGTTAAGGAGGAAGGTGAAGCAAAGCTAGCAGACATGCTGTAGAAAAATTTAAAGAAAAAGAGGTACTTAATTGTCTTGGATGATATCTGGAGTTGTGAAGTGTGGGAT…
G2	28	CA00g86660	ATGGCTCATGCAAGTGTGGCTTCTCTTACGAGAACAATAGAATCTCTCTTGACATCCAATTCGCCGATGCGATCTCTATCCTGTGATCACGGAGAAGAATTTTGCACTCTTCATGAAAAAGTTAGTTCCCTGGAAGTATTTGTCAAGAACTTTGAGAAAAACAATGTTTCTAGGGAAATGACAGATTTGGAAGTAGAGGTAAAAGAAGTTGCAAATATTGCTGAACACACAATTCAACTAAGAGTAACTGAAGTTTTAGAAAATGATGAAAATCTGAGAGAAAAGGCACAAGAGAGGCTTTCTGATAGCCTGCAACAAGTAGCAGAGGACATTGATCGTATCTGGAACGAGTCCACAAAGATTCAAGATGAGGGAAAACAAGCATCAAAGGAATCAACG…
G2	29	CA09g17480	ATGGCTCATGCAAGTGTGGCTTCTCTTATGAGAACAATAGAATCGCTCTTGACAATCAATTCGCCAATGCGATCTCTATCCTGTGATCACAGAGAAGAACTTTGTGCTCTTCGTGAAAAAGTTAGTTCCCTGGAAGTATTTGTCAAGCACTTTGAGAAAAACAATGTTTCTGGGGAAATGACTGATTTTGAAGTAGAGGTAAAAGAAGTTGCAAGTGCCTCTGAACACATATTTCAACTAAGAGTAACTGACGTTTTACTGGCAAATGATGAAAAGACACATGAGAGACTTTCTGATACCCTGCAACTGGTAGCAGAGGACATAGATCGTATCTGGAAAGTGTCGACAAAGATTCAAGATAAAGGCAAACAAGTATCGGAGGGATCATTGGTTCAAGTT…
G2	30	CA09g17500	ATGGCTCATGCAAATGTGGCTTCTCTTCTGAGAACAATAGAATCTCTCTTGTCATCCAATTCACCGATGCGATCTGTATCCTGTGATCACAGAGAAGACTTTTCTGCTCTTCATGAAAAGATTAGTTCCCTGGAAGTATTTCTCAAGAACTTTGAGAAAAACAATGTTTCTAGGGAACTGACAGCTTTGGAAGTGCAGATAAAAGAAGTTGCAAATATTGTTGAACAGACAATTCAACTAAGAGTAACTGAAGTTGTATTGAAAAGGCACATGAGAGTAAAGGCACATGAGAGGCTTTCTGATATCCTGCAACAAGCAGCAAAGGACATTGATCGTATCTGGAAAGAGTCAACAAAGATTCAAGATAAAGAAAAACAAGCATCAAAGGAATCAACGGTT…
G2	31	CA09g17570	ATGGCTCATGCAAGTGTGGCTTCTCTTATGAGAACAATAGAATCGCTCTTGACATCCAATTCTCCGATGCAATCTCTAATCTGTGATCACAGAGAAGAACTTTGCGCTCTTTGTGAAAAAGTTAGTTCCCTGGAAGTAGTTGCCAAGAACTTTGAGAAAAACAATGTTTTGGGAGAAATGGCGGATTTGGAAGTAGAGGTAAAAGAAGTTGCAAGTGCTGTTGAAGACACAATTCAACTACGAGTAACTGAAGTTTTAGAAAATGATGAAAGTCTGAGAGAAAAGGCACATAGGCTTTCTGATAGCCTGCAACAAGTAGCAGAGGACATTGATCGTATCTTGAAAGAGTCAACAAAGATTCAAGATAAAGGCAAACAAGCATCAAAGGAATCAACGGTT…
G2	32	CA09g17560	ATGGCTCATGCAAGTGTGGCTTCTCTTATGAGAACAATAGAATCTCTCTTGACATTCAATTCACCAATGCAATCTCTAATCTGTGATCACAGAGAAGAATTTTGCGCTCTGCATGAAAAAGTTAGTTCCCAGGAAGTATTTATCAAGAACTTTGAGAAGAACAATGTTTTTGGAGAAATGACGGATTTTGAAGTAGAGGTAAAAGAAGTTGCAAGTGCTGTTGAATACAAAATTCAACTGATGAGACTAGCAGAAGCTGTACTGGGAGAAAATAAAAGCCAGCAAAAAAAAAAGAGGAATTATTGGCTCAATATTTTTCAAAGGAATCTCGAATATATGGACAAGCTGAAAGTTCCGTAAAAGCCTTCAACAAAAGTTCCGTAAAATCCTTCAACAATT…
G2	33	CA00g73640	ATGGCTTATGCTAGTGTTGCTTCTCTTGTGAGAAACATACAATCGGTCGTAATATCCAATTCGCCAGCACTATTTAACCTAATTTGTGGCCACAGAGAAAAAATCAAGACGCTTCATGAAAAAGTTAGTTCCTTGGAAGAATTTGTCAAGAACTTTGAGAAAAACAATGTTTCTGGGGAAATGACAGATTTGGAAGTAGAGGTAAAAGAAGTTGCAAGTGCTGCTGAATACAAAATTCAACTGAGACTAACAGAAATTGTACTGGGAGAAAATAAAAGCCAGAAAAAAAAAGGCGCGCCGAAGGTTTCGTCAAAGCCTGCAACAAGTAGTAGAGGATATGGATCGTATCTGGAAAGAGTCGACAAAGATCCAAGCTAAAGCCAAACAAGCATCAAAGGA…
G2	34	CA09g17680	ATGGCTCATGCAAGTGTGGCTTCTCTTATGAGAACAATAGAATCACTCTTGACATCCAATTCGCCAATGCAATCTCTAATCTGTGATCACAGAGAAGAATTTTGCGCTCTTTGTGAAAAAGTTAGTTCCTGGAAGTATTTGTCAAAAACTTTGAGAAAAACAATGTTTCTGGGGAAATGAAGGATTTTGAAGTAGAGGTAAAAGAAGTTGCAAGTGCTGTTGAATACACAATTCAACTGAGACTAACAGACACTGCACTCGGAGTAAATAAAAGCATCATAGAAATCATTGAGAGGGGAGAAAATAAAAGCATCATAGGAATCATTGGCTCAATAGTTTTTCAAGGAATCTCGAATATATGGACACGCCGAAAGATTCGTAAAAGCCTTCAACAATTAG…
G2	35	CA07g00910	ATGGCTTATGCTAGTGTTGCTTCTCTTATAAGAACAATACAATCGGTCCTAATATCCAATTCGCCCGCGCAAGTTAATCTAATTTGTGGGCACAGAGAAAAAATTGTCACGCTTCATGAAAAATTTAGTTCCCTAGGAGTATTTCTCAAGAACTTTGAGAAAAACAATGTTTCTGGGGAAATGACGGATTTTGAGATAGAGGTAAAAGAAGTTGTGAATGCTGTTGAGCACACATTTCAACTGAGACTAACAGATATTGAAACGGCAAAAAATATAAGCCAGAATAAAAGGGCATGTCAAAAGTTTCGTCACAGCCTGCAACAAGTAGCAGAGGACATTGATCGTGTCTGGAAAGAGTCAACAAAGATTCAAGAAAAAGGGAAACAAGCATCAAAGGAA…
G2	36	CA09g17460	ATGGATCAAGATGAGAGTTGGAACCTTTTTAAAAGTGCAGCATTTTCAAATGAAGCATTACCATCTGAGTTTGAGACAATTGGGAAGCAAATTGCAGAGAAATGTCACGGCTTACCACTAACTATTGTCGTGGTTGCTGGGCTTCTCAAATCTAAAAGGGCAATAGAATATTGGAAAAGTGTTGCCAAAGATGTCACGTCATTTGTCACAAATGATCCTGACAAACAATGTTCACGTGTGCTTGGGTTGAGTTATGATCACTTGACTAGCGATCTAAAGACTTGTCTACTGCATTTCGGAATTTTTCCAGAAGACAGTGAGATACCAGTGAAGAATTTGATGAGATCATGGATGGCTGAGGGGTTCCTGAATTTGGAAAATGATTTGGAAGGAGAAGCT…
G2	37	CA07g01100	ATGGCTCATGCAAGTGTGGCTTCTGTTACGAGAACAATAGAATCTCTCTTGACATCCAATTCGCCGATGCGATCTCTATCCTGTGATCACGGAGAAGAATTTTGCACTCTTCGTGAAAAAGTTAGTTCCCTGGAAGTATTTGTCAAGAACTTTGAGAAAAACAATGTTTCTAGGGAAATGACAGATTTGGAAGTAGAGGTAAAAGAAGTTGCAAATATTGCTGAACACACAATTCAACTAAGAGTAACTGAAGTTTTAGAAAATGATGAAAATCTGAGAGAAAAGGCACAAGAGAGGCTTTCTGATAGCCTGCAACAAGTAGCAGAGGACATTGATCGTATCTGGAACGAGTCCACAAAGATTCAAGATGAGGGAAAACAAGCATCAAAGGAATCAACG…
G2	38	CA09g16160	ATGGCTCATGCAGGTGTGGCTTCTCTTATGAGAACAATAGAATCGCTCTTGACATCCAATTCGCCGATGCAATCTCTAATCTGTGATCACAGAGAAGAACTTTGCGCTCTTCGTGAAAAAGTTAGTTCCCTGGAAGTATTTGTCAAGAACTTTGAGAAAAACAAAGTTTTCGGAGAAATGACGGATTTTGAAGTAGAGGTAAAAGAAGTTGCAAGTGCTGTTGAATACAGAATTCAACTGAGACTAACAGAAACTGTACTGGGAGTAAATAAAAGACAGAAAAAAAAAGGTGTGTCGAAAGTTTCGTGAAAGCCTGCAAAAAGTAGCAAAGGACATGGATCGTATCTGGAATGAGTCGACAGAGCTTCAGGATAAAGGGAAAGAAATATCAAAGGAATC…
G2	39	CA09g17450	ATGGCTCATGCAAGTGTGGCTTCTCTTGTGAGAACAATAGAATCGCTCTTGACATCCAATTCACCAATGCAATCTCTAACTTGTGATCACAGTGAAGACTTTTCTGCTCTTCATGAAAAGATTAGTTCTCTGGAAGTATTTCTCAAGAACTTTGAGAAAAACAATATTTCTGGGGAAATGACAGATTTGGAATTACAGTTAAAAGAAGTTGCAAATATTGTTGAACACACAATACAAGTACGAGTAACTGAAGTTTTAGAAGATGATGAAAATCAGAGAGAAAAGGCACAAGAGAGGCTTTCTGATAGCCTGCTACTTGTAGCAGAGGACATTGATCGTATTTGGAAAGAGTAGACAAAGATTCAAAATAAGGGCAAACATGCATTAAAGGAATCAACG…
G2	40	CA09g16130	ATGGCTCATGCAAGTGTGGCTTCTCTTACGAGAACAGTAGAATCGCGCTTGACATCCAATTCGCCGATGCAATCTCTATCCTTTGATCACAGAGAAGAATTTTGCACTCTTCATGAAAAAGTTAGTTCGTTGGAAGTATTAGTCAAGAACTTTGAGAAAAGCAATGTTTCTGGGGAACTGACAGATTTGGAAGTGCAGATAAAAAAAGTTGCAAATATTGTTGAACAAACAATTCAACTAGGAGTGACTGAAGCTGTATTGGCAAATGATGAAAATCTGAGAGAAAAGGCACAAGAGAGGATTTCTGATAGCCTGCAACAAGTAGCAGAGGACATCGATCGTATCTGGAAAGAGTCAACAAATATTCAAGATAAAGGGAACGTGATGAATTTTCAATGG…
G2	41	CA00g73710	ATGGCTTATGCTAGTGTTGCTTCTCTTATAGGAACAATACAATCGGTCATAATATCCAATTCGCCCGCGCAAGTTAATCTAATTTGTGGGCACAGAGAAAAAATTGTCACGCTTCATGAAAAAGTTAGTTCTTTAGGAGTATTTCTCAAGAACTTTGAGAAAAACAATGTTTCTGGGGAAATGACGGATTTAGAGGTAGAGGTAAAAGAAGTTGTGAATGCTGTCGAGCACACATTTCAACTGAGACTAACAGATATTGAAACGGCAAAAAATATAAGCCAGAATAAAAGGGCACGTCAAAAGTTTCGTCACAGGACATTGATCGTGTCTGGAAAGAGTCGACAAAGATTCAAGAAAAAGGGAAACAAGCATCAAAGGAATCATTGGTTCAAGATTTTT…
G2	42	CA00g76440	ATGGCTCATGCAAGTGTGGCTTCTCTTATGAGAACAATAGAATCGCTCTTGACATCCAATTCACCAATGCAAACTCTAATATGTGATCACAGAGACGAAATTTGCGCTCTTCATGAAAAGATTAGTTCCCTGGAAGTATTTCTCAAGAACTTTGAGAAAAACAATATTTCTGGGGAACTGACAGATTTGAAAGTGCAATAAAAGAAGTTGCAAATATTGTTGAACAAACAATTCAACTAAGAGTAACTGAAGTTTTATTGGCAAATGATGAAAATCTGAGAGAAAAGGCACATGAGAGGCTTTCTGATAGCCTGCAACAAGTAGCAGAGGATATTGATCGTATTTGGAAAGAGTCGACAAATATCCAGGATAAGGGCAAACATGCATCAAAGGAATCAA…
G2	43	CA09g17390	ATGGCTCATACTAGTGTGGCGTCTCTTATGAGAACAATAGAACTCTTAACATCCAATTCACCAATACAATCTCTAACCTGTGGTCTCAGTGAAGACTTTTCTGCTCTTCATGAAAAGATTAGTTCCCTCGAAGTAGTTGTCAAGAACTTTGAGAAAAACAATGTTTTGGGGGAAATGACAGATTTGGAAGTGCAGATAAAAGAAGTTGCAAATGTTGTTGAACGCACAATTCAACCAGGAGTAACTGAAGTTGTACTGGAAGATGATGAAAATCTGAGAGAAAAGGCACAAGATAGGCTTTCTGATAGCCTGCAACAAGCAGCAAAGGTTATTGATCGTATCTGGAAAGAGTCAACAAAGATTCAAGGTAAAGGGAACGTGATGAATTTTCAATGGTTC…
G2	44	CA00g78980	ATGGCTCATGCAAGTGTGGCTTCTCTTATGAGAACAATCGAATCACTCTTGACATCCAATTCACCAATGCAATCTCTAACCTGTGATCACAGTGAAGACTTTTCTGCTCTTCATGAAAAGATTAGTTCCCTGGAAGTAGTTGTCGAGAACTTTGAGAAAAACAATGTTTCTGGGGAAATGACAGATTTGGAAGTACAGATGAAAGAAGTTGTAAATATTGTTGAACAAACAATTCAGCTAAGAGTAACTGAAGTTTTTTTGGCAAATGATGAAAATCTGAGAGTAAAGGCAGAAGAGAGGCTTTCTGATAGCCTGCAACAAGTAGCAGAGGACATTGATAGTATCTGGAAAGAGTCGACAAATATTCAATACAAAGGAAAACAAGTATCAAAGGAATCA…
G2	45	CA07g00900	ATGATTCAACGGTTCAACAAAACATCAAACGAATACACAACTGTTGAGAAAATAATGGTTGGACGTGATGATCAAAGGGAACGGTTGTTAAATGATCTGACTACAAGCTACTTTGGTGAACCCAAAGTCATCCCGATTGTCGGTACGGGAGGCATAGGTAAAACAACCTTAGCGAAAGAAGTTTATAATCATGAATCAATTCTACGCCGTTTTGATGTTCGTGCCTAGGCTACTGTATCTCAACAGCACAACAGAAAGGAAATTTTGCTGGGCCTTTTGCAATCGACGATCAAAATGGATGATACGGTTAAGATGAAAGGTGAAGCAGATCTAGCAGATTTTCTGCAGAAAAGCTTAAAGGGAAAGAGATTTTTAATTGTCTTGGATGATATCTGGAGT…
G2	46	CA05g18920	ATGGGTATCACGTTATCTATAATACCATTGACTTCTTGCACAGCTTGCAGCTTTCAGGTCATAATCGCAAAGGCAAATGCAAATATAGTAGATAGGGCTCATGCAAGTGTGGCGTCTCTTATGAGAACAATAGAATCGCTCTTGACATCCAATTCACCAATGCAATCTCTAACCTGTGATCACAGTGAAGACTTTTCTGCTCTTCATGAAAAGATTAGTTCTCTGGAAGTATTTCTCAAGAACTTTGAGAAAAACAATGTTACTGTGGAAATGACAGATGTGGAAGTACCGATAAAGGAAGTTGCAAATATTGTTGAACACACAATTCAACTAAGTGTAACTGAAATTGTATTGGAGAATGATGAAAATATGAGAGAAAAGGCACATGAGAGGCTTTCT…
G2	47	CA07g01030	ACGAGGAGCATCGTGGAAAAAGAAGACGTTCCAACCACGTCTTCAAAGCAAGTGGATTGATGTGATATCTCCACTGACGTAAGGGATGACGCACAATCCCACTATCCTTCGCAAGACCCTTCCTCTATATAAGGAAGTTCATTTCATTTGGAGAGAACACGGGGGACTCTAGATCGACGACAAGACCCTCCTCGCTTTTTTCAACTTTGCAAATCATGTTATCTGCAATACCATTGACCTCTTGCAACCTGCAACTTTCAGGTTATAATTGCAAAGGACAAAAAGAAGAATACAGTAGATATGGCTCATGCAAGTGTGGCTTCTGTTACGAGAACAATAGAATCTCTCTTGACATCCAATTCGCCGATGCGATCTCTATCCTGTGATCACGGAGAAGAA…
G2	48	CA00g73780	ATGGCTCATGCAAGTGTGGCTTCTCTTATGAGAACAATAGAATCGCTCTTGACATCCAATTCACCAATGCAAACTCTAATATGTGATCACAGAGACGAAATTTGCGCTCTTCATGAAAAGATTAGTTCCCTGGAAGTATTTCTCAAGAACTTTGAGAAAAACAATATTTCTGGGGAACTGACAGATTTGAAAGTGCAATAAAAGAAGTTGCAAATATTGTTGAACAAACAATTCAACTAAGAGTAACTGAAGTTTTATTGGCAAATGATGAAAATCTGAGAGAAAAGGCACATGAGAGGCTTTCTGATAGCCTGCAACAAGTAGCAGAGGATATTGATCGTATTTGGAAAGAGTCGACAAATATCCAGGATAAGGGCAAACATGCATCAAAGGAATCAA…
G2	49	CA07g00860	ATGGCACATGCAAGTGTGGCATCTCTTACGGGAACAATAGAATCTCTCTTGACATCCAATTCACCGATGCAATCTCTATCTTGTGACTACAGAGAAGAAATTTGCGATCTTCATAAAAAGATTAGTTCCCTGGAAATATTTCTCAAGAACTTCGAGAAAAACAATGTTTATGGGCAAATTACTGATTTGGAAGTAGAGTTAAAAGAAGTTGCAAATATTGCTGAACAAACAATTCAACTAAGAGTTACTGAAGTTGTATTGGTAAATGATGAAAAGACACATGAGAGGCTATCTGATACCCTGCAACTAGTAGCAGAGGACATAGATCGTATCTGGAAAGTGTCGACAAAGATTAAAGATAAAGGCAAACAAGTATCAGAGGGATCATTGGTTCAAGAT…
G2	50	CA07g00750	ATGGCTTCTCTTATGAGAACAATAGAATCGCTCTTGACATCCAATTCGCCGATGCAATCTCTAATCTGTGATCACAGAGAAGAACTTCGCGCTCTTTGTGAAAAAGTTAGTTCCCTGGAAGTATTTGTCAAGAACTTTGAGAAAAACAATGTTTCTGGGGAAATGACAGATTTTGAAGTACAGGTAAAAGAAGTTGCAAATATTGTTGAACAAACAATTCAACTAAGCATAACTGAAGTTGTATTGGCAAATGATAAAAATCTGAGAGAAAAGGCACATGAGAGGCTTTCTGATAGACTGCAACAAGTAGCAGAGGACATTGATCGTATCTGGAAAGAGTCGACAAATATCCAAGATAAGGGCAAACATGCATCAAAGGAATCAACGGCTCATGAGTTT…
G2	51	CA00g76450	ATGGCTCATGCAAGTGTGGCTTCCCTTATGAGAACAATAGAATCGCTCTTGACATTCAATTCACCAATGCAATCTCTAACCTGTGATCACAGAGAAGACTTTTCTGATCTTCATGAAAAGATTAGTTCCCTCGAAGTAGTTGTCAAGAACCTTGAGAAAAACAATGTTTCTGGGGAAATGACGGATTTTGAAGTAGAGGTAAAAGAAGTTGCAAATATTGTTGAACACACAATTCAACTAAGAGTAACTGAAGTTGTATTGGCAAGTGATGAAAATCTGAGAGAAAAGGCACATGAGAGGCTTTCTGATAGCCTGCAGCAAGTAGCAGAGGACATTGATTGTATTTGGAAAGAGTCGACAAAGATCCAAGATAAAGGCAAACAAGTATCAAAGGAATCC…
G2	52	CA09g17630	ATGGCTCATGCAATTGTGGTGTCTCTTATGAGAACAATCGAATCGCTCTTGACATCCAATTCACCAATGCAATCTCTAACCTATGATCACAGAGATGAAATTTGCGCTCTTCATGGAAAGATTAGTTCCCTGGAAGTAGTTGCCAAGAACTTAGAGAAAAACAATGTTCCGGGAGAAATGGCGGATTTGGAAGTACAGATAAAAGAAGTTGCAAATGTTGTTGAACAAACAATTCAACTAAGAGTGACTGAAGTTGTATTGGAAAATGATGTAAAGGCACAAGAGAGGCTTTCTGATAGCCTGCAACAAGTAGCAGAGGACATTGATTGTATCTGGACAGAGTCAACAAAGATTCAAGATAAGGGCAAACATGCATCAAAGGAACCAACGGTTCAAGAG…
G2	53	CA07g00840	ATGGTAGACAAGAATCCAAATGGTCCTTGGCACGAGATAAGAGTTCAGAAAAATTGCTTAATTTGGAAATTTCGAACAATATGGTGGGACGCGGCAAGGAAAAGAAAAGGGTGCTTGAAGAACTCAGAGGTGGCTCTTCCGACGAGCTAAAAATCATCCCAATTGTTGGATGGGAGGCATTGGCAAGACAACTTTAGCAAAACAAGTTTTCAATGTGAAAGAAATCCTGCTAAGTCTTCTTCAATCTATAATCCAAATCGATGACAAAGTCTACAGCAGAGATGAGGCAGAGCTAGCGGACCTTCTACAGAAAAGTTTGAAGCGTAAGAGGTATCTTATTGTCATGGACGACATATGGAGCTATAAAGCATGGGATGACATGAGACAATGTTTTCCAAT…
G2	54	CA00g76460	ATGGCCTACGCGAGTATAGCATCTCTTGTAAGAACAATGGAACTGCTGTTGACGTCTGATTCGCCAATGCTATACCTTGCTTTTTATCACAGAAGAAATTGTAGCTCTTCATCAGAAAGTGAGTTCTATAGAAGCATTTCTCAAGAACTCCGAGAAACAAATCAGTAATTATGGGGCAATGACAGATTTGGAAGCGCAGATAAAAGGTTTTGCGAATGCTGCTGAAGACAAAATTGAATTTGGATTAAGAGAAGCAATGATAGCAGAAGCTGAAACGCGGAGAGGAAAAGCAAATGAGGAACTTTGTGAGAGCTTGCAACAAGTAGCAAAGGACATTGACCGTGTCCAAGAAGAGTCGAAAAAGTTTCAAGATCATAAAGGTAGACAAGCATCAACGTG…
G2	55	CA07g01130	ATGGCTCATGCAAGTGTGGCTTCTCTTATGAGAACAATAGAATCGCTCTTGACGTCCAATTCACCAATGCAAACTCTAATCTGTGATTACAGAGACGAAATTTGCGCTCTTCATGAAAAaGATTAGTTCCCTGGaAAGTATTTCTCAAGAACTTTGAGAAAAACAATGTTTCTGGGGAACTGACAGATTTGGAAGTGCAGATAAAAAAAGTTGCAAATATTGTTGAACAAACAATTCAACTAAGAGTAACTGAAGTTTTATTGGCAAATGATGAAAATCTGAGAGAAAAGGCACATGAGAGGCTTTCTGATAGCCTGCAACAAGTAGCAGAGGATATTGATCGTATTTGGAAAGAGTCGACAAATATCCAGGATAAGGGCAAACATGCATCAAAGGAAT…
G2	56	CA07g00870	ATGGCGTACGCGAGTATAGCATCTCTTGTAAGAACAATGGAACTGCTGTTGATGTCTGATTTGCCAATGCTATCCCTTGCTTTTTGCCACAGAGAAGAAATTGTAGCTCTACATAAGAAAGTGAGTTCTATAGAAGCATTTCTCAAGAACTCTGAGAAACAAATCAGTAGTTATGGGGCAATGACAGATTTGGAAGTGCGGATAAAAGGTTTTGCGAATGCTGCGGAAGAAAAAATTGAATTCGGACTACGAGAAGCAATGATAGCAGAAGATGAAACGCAGAGAGGAAAAGCACATGAGGAACTTCGTGAGAGCTTGCGACAAGTAGCAAAGGACATTGACCGTGTGCAAGAAGAGTCGAAAACGATTCAAGATCATAAAGGTAGACAAGTATCAACG…
G2	57	CA09g00930	ATGGCCTACGCGAGTATAGCATCTCTTATAAGAATGATGGAACTGCTGTTGACATCTGATTCGCAAATGCTATCCCTTGCTTGTTATCACAGAGAAGAAATTGCAGCTCTTCATAAGAAAGTGAGTTCTGTAGAAGCATTTCTCAAGAACTTCGAGAAACAAATCGGTAGTTATGGGGCAATGACAGATTTGGAAGCGCGGATAAAAGGTTTTCCGAATGCTGCTGAAGACAAAATTGAATTTGGAGTAAGAGAAGCTATGAGGGCAGAAGATGAAACGCGTAGAGGAAAAGCACATGAGAAACTTTGTGAGAGCTTGCAACAAGTAGCAAAGGACATTGACCGTGTCCAAGAAGAGTCGAAAAAGATTCAAGATCATAAAGGTAGCCAAGCATCAATG…
G2	58	CA00g73630	ATGGCTCATGCAAGTGTGGCGTCTATTATGAGAACAATAGAATCGCTCTTGACATCCAATTCGCCGATGCAATCTCTGATCTGTGATCACAGTGAAGACTTTTCTGCTTTTCATGGAAAGATTAGTTTCCTGGAAGTAGTTGTCAAGAAATTTGAGAAGACCAATATCTCTGGGGAACTGACAAATTTTGAATTACAGATAAAAGAAGTTTCAAATATTGTTGAACACACAATTCAACTAAGAGTAACTGAAGTTGTATTGGCAGATGATGAAAATCTGAGAGAAAAGGCACAAGAGAGGCTTTCTGATAGCCTGCAACAAGCAGCAAAGGATATTGATCGTATCTGGAAAGATTCAACAATGATTCAAGATAAAGGGAACGTGATGAATTTTCAATGG…
G2	59	CA00g73830	ATGGCTCATACAAGTGTGGCTTCTCTTACGAGAACAATAGAATCGCTCTTGACATCCAATTCCCCGATGCAATCTCTAATCTGTGATCACAGAGAAGAACTTTGCGCTCTTCATGAAAAAGTTAGTTCCCTGGAATTATTTGTCAAAAACTTTGAGAAAAACAATGTTTCTGGAGAAATGATGGATTTGGAAGTACAGATAAAAGAAGTTGCAAATATTGTTGAACACAAAATTCTACTTAAGCTAACAGAAACTATAATGGAAAAAAATTAAAGCATCATAGGAATCACTGGCTCAAGATTTTTCAAGGGAATCTCGAATATATGGACACGCCGAAAGTTCCGTAAAAGCCTTCAACAATTCGCAAAGGGCATTGATCGTGTCCGGAAAGAGTCAACA…
G2	60	CA00g91970	ATGGCTCATACAAGTGTGGCTTCTCTTACGAGAACAATAGAATCGCTCTTGACATCCAATTCCCCGATGCAATCTCTAATCTGTGATCACAGAGAAGAACTTTGCGCTCTTCATGAAAAAGTTAGTTCCCTGGAATTATTTGTCAAAAACTTTGAGAAAAACAATGTTTCTGGAGAAATGATGGATTTGGAAGTACAGATAAAAGAAGTTGCAAATATTGTTGAACACAAAATTCTACTTAAGCTAACAGAAACTATAATGGAAAAAAATTAAAGCATCATAGGAATCACTGGCTCAAGATTTTTCAAGGGAATCTCGAATATATGGACACGCCGAAAGTTCCGTAAAAGCCTTCAACAATTCGCAAAGGGCATTGATCGTGTCCGGAAAGAGTCAACA…
G2	61	CA07g01120	ATGGCTCATGCAAGTGTGGCTTCTCTTATGAGAACAATTGAATCGCTCTTGACAACCAATTCGCCGATGCGATCTCTATCCTGTGATCACAGAGAAGAACTTTGCGCTCTTTGTGAAAAAGTTAGTCCCCTGGAAGTATTTGTCAAGAACTTTGAGAAAAACAATGTTTCTGGGGAAATGACTGATTTTGAAGTAGAGGTAAAAGAAGTTGCAAGTGCCTCTAAACACACAATTCAACTTAAGAGTAACTGAAGTTTTATTGGCAAATGATGAAAGAACACATGAGAGACTTTCTGATACCCTGCAACTAGTAGCAGAGGACATAGATCATATCTAGAAAGTGTCGACAAAGATTCAAGATAAAGGCAAACAAGTATCAGAGGGATCATTGGTTCAAGA…
G2	62	CA00g86600	ATGGCTCGTGCAAGTGTGGCTTCTCTTATGAGAACAGTAGAATCGCTATTGACAACCAATTCGCCGATGCGATCTCTATCCTGTGATCACAGAGAAGAACTTTGCGCTCTTCGTGAAAAAGTTAGTCCCCTGGAAGTATTTGTCAAGAACTTTGAGAAAAACAATGTTTCTGGGGAAATGACTGATTTTGAAGTAGAGGTAAAAGAAGTTGCAAGTGCCTCTAAACACACAATTCAACTTAAGAGTAACTGAAGTTTTATTGGCAAATGATGAAAAGACACATGAGAGACTTTCTGATACCCTGCAACTAGTAGCAGAGGACATAGATCGTATCTGGAAAGTGTCGACAAAGATTCAAGATAAAGGCAAACAAGTATCAGAGGGATCATTGGTTCAAGA…
G2	63	CA00g73660	ATGGCTCATACAAGTGTGGCTTCTCTTACGAGAACAATAGAATCACTCTTGACATCCAATTCGCCGATGCAATCTCTAATCTGTGATCACAGAGAAGAACTTTGCGCTCTTTATGAAAAAGTTAGTTCCCTGGAAGTATTTGTCAAAAACTTTGAGAAAAACAATGTTTCAGGAGAAATGACGGATTTGGAAGTACAGATAAAAGAAGTTGCAAATATTGTTGAACACAAAATTCTACTTAAGCTAACAGAAACTATAATGGAAAAAAATTAAAGCATCATAGGAATCACTGGCTCAAGATTTTTCAAGGGAGTCTCAAATATATGGACACGCCGAAAGTTCCATAAAAGCCTTCAACAATTCGCAAAGGGCATTGATCGTGTCCGGAAAGAGTCAACA…
G2	64	CA07g00830	ATGGCTCATGCAAGTGTGGCTTGTCTTATGAGAACAATAGAATCGCTATTGACATCCAATTCACCAATGCAATCTATAACCTGTGATCACAGTGAAGACTTTTCTGCTCTTCATGAAAAAGATTAGTTCCCTGGAAGTATTTCTCAAGAACTTTGAGAAAAACAATGTTTCTGGGGAAATGACGGATTTTGAAGTAGAGGTAAAAGAAGTTGCAAGTTCTGTTGAATACACAATTCAACTGAGACTAACAGAAACTATAATGGAAAAAAATAAAAGCATCATAGGAATCACTGGCTCAAAATTTTTCAAGGGAATCTCGAATATATGGACACGCCGAAAGTTCCGTAAAAGCCTTCAACAATTAGCAAAGGACATTGATTGTGTCTGGAAAGAGTCAAC…
G2	65	CA00g73840	ATGGCTTATGCTAGTGTTGCTTCTCTTGTGAGAACAATACAATCGGTCCTAATATCCAATTCGCCAGCGCTATTTAACCTAATTTGTGGCCACAGAGAAAAAATCAAGACACTTCATGAAAAAGTTAGTTCCTTGGAAGTATTTGTCAAGAACTTTGAGAAAAACAATGTTTCTGGGGAAATGACAGATTTGGATGAGTTTCGGAGAAATTCAGGCTGCTATAGTGAAGTGCTGTTATAACGAGGTAACGTTATGGAGAGGTCTGACTGTATTTAATTTGAACCGAAATGAATAGTAGTGAAAATTTTGAGGGTGAAGGAAAGCATTATCAAATAAAGCATCATGAGGATAGATAGTTTCTTTTCTTTCCAGCATCTCTACCTTCCAAGGTAGTGTAAT…
G2	66	CA09g17520	ATGTTATTTAGTTTATGCGTGCCTTTCTGCAAATCTGCGTATCTCGTTATTTGTAATACCATTGACATCTTGCAAACCTGCAGCTTTCAGGTCATAGTCACACAGGACAAAAACGAGAATATAGTAGATGTGGCTCATGCAAGTGTGGCTTCTCTTACGAGAACGATAGAATCGCTCTTGACATTCAATTCACCGATGCAATCTCTCATCTGTGATCAGAGAGTAGAACTTTGCGCTCTTCATGAAAAAGTTAGTTCCCTGGAAGTATTTGTCAAGAACTTTGAGAAAAACAATGTTTCTGGGGAAATGACAGATTTTGAAGTAGAGGTAAAAGAAGTTGCAAGTGCTGCTGAACACGCAATTCAACTAAGTGTAACAGAAGTTGTACTGGGAGAAAAT…
G2	67	CA06g00630	ATGGCTCATGCAACTGTGGCTTCTCTTATGAGAACAATAGAATCGCTTTTGACATCCAATTCTCCGATGCAATCTCTAATCTGTGATCACAGAGAAGAACTTTGTGCTCTTCGTGAAAAAGTTAGTTCCCTGGAAGTATTTGTCAAGAACTTTGAGAAAAACAATGTTTATGGAGAAATGACGGATTTTGATGTAGAGGTAAAAGAAGTTGCAAGTGCTGTTGAATACACAATTCAACCAAGACTAACAGAAACTGTACTGAGAGAAAATAAAAGCATCATAGGAATCATTGGCTCAAGATGTTTCAAAGGAATCTCAAATATATGGACACGCCGAAAGTTTCGTAAAAGCCTTCAACAATTAGCAAAGGACATTGATCATGTCTGGAGAGAGTCAACA…
G2	68	CA06g15480	ATGGCTTATGCTAGCGTTGCTTCTCTTATGAGAACAATACAATCGGTCCTAATATCCAATTCCCCGACGCTATTTAATCTAATTTGTGGCCACAGAGAAGAAATTGTTACGCTTCATGAAAAAGTTAGTTCCCTGGGAGTATTTCTCAAGAACTTTGAGAAAAATAATGTTTCTGGGGAAATGATGGATTTTGAGGTAGAGGTAAATGAAGTTGCAAATGTTGTTGAGTACACATTTCAACTGAGACTAACAGATATTGAAATGGCAAAAATATAAGCCAAAATAAAAGGGCACGTCAAAAGTTTCGTCACAGCCTGCAACAAGTAGCAGCGGACATTGATCGTGTCTGGAAAGAGTCGACAAAGATTCAAGATAAAGGCAAACAAGCATCAAAGGAAT…
G2	69	CA07g00790	ATGGCTCATGCAAGTGTGGCTTCTCTTTCAAAAACAATAGAATCTCTCTTGACATTCAATTCACCAATGCGATCTCTAACCTGTGATCACAAAGAAGAATTTTGCGCGCTTCATGGAAGTATTTCTCAAGAACTTTGAGAAAAATAATGTTGCTGGGGAAATGACGGATTTTGAAGTAGAGGTTAAAGAAGTTGCAAATGCTGTTGAATACAAAATTCAACTGAAACTAGCAGAAACAGTGCGGGGAAAAAATAAAAGTCAGAAAAAAAAGGCACGCCGAAGGTTTCGTCGAAGTCTGTAACAAGTAGAAGAGGACATTGATCGTATCTGGAAAGAGCCGAAAAGATCCAAGATAAAGGCAAACAAGTATCAAAGGAATCATTGTTTCATGATTTTTCA…
G2	70	CA09g15820	ATGAGAACAGTAGAATCGCTCTTGACATCCAATTCACCAATGCAATCTCTAACCTGTGATCACAGAGAAGACTTTTCTGCTATTCATGTAAAGATCAGTTCCCCGGAAGTAGTTGTAAAGAACTTTGAGAAAAACAGTGTTTCTAGGGAAATGACGGATTTTGAAGTAGAGGTACAAGAAGTTGCAAATGCTGTTGAACAAACAATTCAACTAGGAGTAACTGAAGCTGTATTGGCAAATGATGAAAACCTGATAGAAAAGGCACAAGAGAGGCTTTTTGATAGCCTGCAACCAGTAGCAGAGAACGTTGATCGTATCTGGAAAGAGTCAACAATGATTCAAGATAAAGGAAAACAAGCATCAAAGGAATCAACGGTTCAAGAGTTTCCAAGCTCGTCA…
G2	71	CA00g73730	ATGGCTTATGCAAGTGTTGCATCTCTTATGAGAACAATGGGAGTGGTCTTGGCATCCAAGTTGCCGATGAGATCTGTAATTAGTGACCACGAAGAAGAATTTCTTGCTCTTCATAAAAAAGTGAGCTTCTTCGAAATATTTCTCAAGAACTTTGAGAAAAACAAAACTTCTGGGAAAATGACAGATCTGGAAGCGCAAATAAAAGAGCTTGCAACTGTTGTTGAACAGATAATTCAACAGAGACTAACAGAAATTGGAACCGCAGATAATGTATTACAGAGAAAAGATACATGAGTGGTTTCAGGATAGCCTAAAACAAGTGGTGGAGGAGTTTGATTGCGTCCAGAAAGAGTTGACAAAGTTTCAAGATAAAGGAAAACAAGCACCAAAGGAATTTTT…
G2	72	CA09g16060	ATGGCTCATGCAAATGTGGCTTCTCTTATGAGAACAGTAGAATCGCTCTTGACATGCAATTCACCAATGCAATCTCTCACCTGCAATCACAGTGAAGATTTTTCTGCTCTTCATGAAAAGATTAGTTCCCTGGAAGTAGTTGTCAAGAACTTTGAGAAAAACAATATTTCTGGGGAACTGACAGATTTGGAAGTACAGGTAAAAGAAGTTGCAAATACTGTTGAACAAACAATTCAACTAGGCGTAACTGAAGTTGTATTGTCAAATGATGAAGATCTGAGAGTAAAGGCACATGAGAGGCTTTCTGATAGACTGCAACAAGCAGCAAAGGATATTGATAGTATCTGGAAAGAGTCAACAAAGATTCAAGATAAAAGGAACGCGATGAATTTTCAATGG…
G2	73	CA09g15890	ATGGCTCATGCAAGTGTGGCTTCTCTTATGAGAACAATAGAATCGCTCTTGACATCCAATTCGCCGATGCCATCCCTGTCCTGTGATCAGAGAGAAGAATTTTGCACTCTTCATGAAAAAGTTAGTTCCCTGGAAGTATTTGTCAAGAACTTTGACAAAAACAATGTTTCTGGGGAAATGTCGGATTTTGAAGTAGAGGTAAAAGAAGTTGCAAGTGCTGTTGAATACACAATTCAACTGAAACTAACAGAAGCTGTATTGGGAGAAAATAAAAGCATCATAGGAATCTCGAATATATGGACACGCCGAAAGTTTCATAAAAGCCTTCAACAATTAGCAAAGGACATTGATCATGTCTGGAAAGAGTCAACAAAGATTCAAGATAAAGGCAAACAAGTA…
G2	74	CA09g17360	ATGGCTCATGCAAGTGTGGCTTCTCTTACGAGAACAATAGAATCTCTCTTGACATTCAATTCACCAATGCAATCACTAATCTGTGATCACAGAGAAGAATTTTGCGCTCTTCATGAAAAAGTTAGTTCCCTGGAAGTATTTCTCAAGAACTTTGAGAAAAACAATGTTTTTGGGGAAATGACGGATTTTGAAGTAGAGGTAAAAGAAGCTGCAAATGATGTTGAATACACAATTCAACTGAGACTAGCTGAAACTGTACTGGGAGAAAATAAAAGCCAGAAAAAAAAGGCACGTCGAAGGTTTCGCCAAAGCCTGCAACAAGTAGCAGGGGACATTGATCGTGTCTGGAAAGAGTCGGCAAAGATTCAAGACAAAGGCAAACAAGTACCAAAGGAATCA…
G2	75	CA09g16220	ATGACAGATTTGGAACTACAGATAAAAGAAGTTGAAAATATTGTTGAACAAACAATTCAGCTAAGAGTAACTGAAGTTGTATTGGCAAATGATGAAAATCTGAGAGAAAACGCACATGATAGGCTTTCTGATAGCCTGCAACAAGTAGCAGAGGACATTGATCGTATCTGGAAAGAGTCAACAAAGATTCAAGATAAAGGCAAACATGCATCAAAGGAATCAACAGTTCAAGAGTTTCCAAGCTCGTCAAGAAATATTCTGAATGTTGAGAACAGTATGGTTGGACGTGATGATCAAAGGAAATGGTTGGTAGAAGATCTTACTAGAAACTAGTCTAGTGAACCCAAAGTCATCCCGATTGTCGGGATGGGAGGCATAGGTAAAACAACCTTAGAGAAC…
G2	76	CA00g92540	ATGGCTCATGCAAGTGTGGCTTCTCTTCTGAGAACAATAGAATCGCTCTTGACATACAATTCACCGATGTGATCTCTATCCTGTGATTACAGAGAAGACTTTTCTGCTCTTCATAAAAAGATTCATGGAAGTGTGGCTTCTCTTCTGAGAACAATAGAATCGCTCTTGACATCCAATTCACCAATGCAATCTCTATCCTGTGATCACAGTGAGGACTTTTCTACTCTTCATGAAAAGATTAGTTCCCTGGAAGTAGTTGCCAAGAACTTTGAGAAAAACAATGTTTCAGGGGAAATGACAGATTTGGAACTAGTGATAAAAGAAGTTGCAAATATTGTTGAACAAACAATTCAGCTAAGAGTAACTGAAGTTGGATTGGAAAATGATAAAAATCTGAGA…
G2	77	CA09g13950	ATGGATCATGCAAGTGTGGCTTCTCTTATGAGAACAATAGAATCGCTCTTGACATCCAATTCACCAAAGCAATCTCTAATCTTTGATCACAGAGAAGAATTTTGTGCTCTTCATGAAGAGATTAGTTCCCCGGAAATATTTCTCAAGAACTTTGAGAAAAAAATATTTCTAGGGAAATGACGGATTTGGAAGTACAGATAAAAGAAGTTGCAAATATTGTTGAACACACAATTCAACTAAGAGTAACTGAAGTTTTAGAAAATGATGAAAATCCGAGAGAAAAGGCTCAAGAGAGGCTTTCTGATAGCCTGCAACAAGTAGCAGAGGACATTGATTGTATCTGGAAAGAGTTGACAAAGATTCAAGATAAGGGAAAACAAGCTTCAAGGGAATCAACGG…
G2	78	CA09g16180	ATGGCTCATGCAAGTGTGGCTTTTCTTAAGTGAACAATAGAATCGCTCTTGAAATCCAATTCGACGATGCAATCTCTAATTGTGAATAATGAAGAATTTTGCACTCTTCATGAAAAAGTTATGTCCCTGGAAGCATTTCTCAAGAACTTTGAGAAAAACAATGTTTCTGGGGGAAATGACGGATTTTGAAGTAGAGTAAAAGAAGTTGCAAATGTTATTGAACAAACAATTCAACTAGGAGTAACTGAAGTTGTATTGGCAAATGATGAAAATCTGAGAGAAAAGTCACAAGAGAGGCTTTTTGATAGCCTGCAACAAGTAGCAGAGGACGTTGATCATATCTGGAAAGAGTTCAAAAAGATTCAAGATAAAGGCAAACATGCATCAAAGGAATCAATG…
G2	79	CA07g00980	ATGGCTCATGCAAGTGTGGCTTCTCTTATGAGAACAATAGAATCGCTCTTGACGTCCAATTCACCAATGCAAACTCTAATCTGTGATCACAAAGACGAAATTTGCGCTCTTCATGAAAAGATTAGTTCCCTGGAAGTATTTCTCAAGAACTTTGAGAAAAACAATGTTTCTGGGGAACTGACAGATTTGGAAGTGCAGATAAAAAAAGTTGCAAATATTGTTGAACAAACAATTCAACTAAGAGTAACTGAATTTTTATTGGCAAATGATGAAAATCTGAGAGAAAAGGCACATGAGAGGCTTTCTGATAGCCTGCAACAAGTAGCAGAGGATATTGATCGTATTTGGAAAGAGTCGACAAATATCCAGGATAAGGGCAAACATGCATCAAAGGAATCA…
G3	1	CA10g16760	ATGTCTACTGAGAAATATCATCATCCTCTTGATCTATTGAAACAAATTGAAGATGAAAGGGGTTCACTGTTGCTGGAAATTTCGAAAAATCGAATCGAATTACTTAAAAGGGAGTTCAAATTCATCGATGTTTTACTCAGTCTGCGTAGCTTCATACATGAATGTTACATGCCAGAGGTCATAGAGAAAGTCAACGTTCTGCGAAATCATGTGTACAGGCTCGTGCACGTTGGTCCTGATTCTGATCACATATTATCTGAGGTGGAAAACAAGATTTGGACTGCAAAGTTGGAAATTAGAGGTGAATGCTTTGTTCCGAGAATGTCATTTCATGAGCTTTCATCCAAGAAGCGCGGTGTTGCTACTAGTCCAATATTTGTAATGGAGTTCATCGATAGT…
G3	2	CA00g49360	ATGTTTTCCAGCCAGTATTCATCTGCAAAAAAACATCACCCGCTCGATTTCTTCCATCGAATCGAAAACGAATGGGGTAGTTACATGCCTGAAAATGTACAAAATCGAATTAATTTACTCAAAATAGAGTTCAAATTCATTGATATTTTTCTCACCATCCAAAACTTCACTAATGATCCCAACATGCTAAAAAATGTAATTCACAAAGTCGATGCTCTTTTTCATGATTCCGCCTTTGATACATCGAAAAAGTATCAAAATCTTGAACGACTTACTTCTTTGTTGCAGGATAAAATTTGGATCATCAAGATTGATATCAGAGCTAATTACTCATTCTTTCCTAGAACTTCGTTGCAACTATTGCACGAAAAGAATGGGATTGGTAATTCCAAATTTGTA…
G3	3	CA02g13330	ATGTCTTCACATAAGGTTTCAAAGGAGAGAATCGCTTTCCTTGAGAGGGAGCTGAAATTCCTGGATACTTTTCTCGTCTTGCAGAGCCAAAGAGTTGCATGTGATGACATGCCAGAATATGCCACACAGAAAGCCCAAGCTCTTCTTAGAAACTCCAGAGTTGCCCTCTCCTCCCTTGACTTGACCTCTCCAAATACTTCTCAAGTTGTCCAGCAGATGGAAGATGATATTCAGATGACTAAGCTGGAAATCAGAGCTAACTACTCTTTTCACAAGACATCATTACAACTCTCAGCCAGCAGGGATGAAATTGCTGATCCAAGATTTGTAGAAGATTTCATGGATATTGTTGCAGCACATATTCATGATCTAGTGAAGATTGATGATGCCCCTTCACTA…
G3	4	CA12g20440	ATGATGTCTTCTAACCATAATTATCTGTCTTCAAAGAGTCGTCTTTTTGAGCATCTCCAGCAACTTGAAGATATTCGATACTTCCCTGAAACTTCAAGAGATACAGTCGAGTTCGTTAAACAGGAATTCAAATTCCTAGATTTTTTCCTCAGCTTGCAGAGCTTCACAGATGAACCTGACATGCTAGATGTTACTCAGAAAGTCCGCGACCTGTTTCAGGATACTGTTGTTCACTTTTCTGAGTTACGTCTGACTGAGTACTTTGATTTTTGTATCTTTATGGTGCAAAACAAGATTTGGTTGATTAAGATGGAAATTAGATCCAAATACTCCTTTCCTAAGATATCATCATTACCAAATTTAGCCAATATTGCTATTCCCAAATTTGCAAAGGAATTC…
G3	5	CA12g16020	ATGTCTTGGGAGCGTTTGCAACAAATTTTTGATGTTATAACCTCCCCTAAAATTTTGATAGATGAAGTCCAGCTTTTTACATTGGAACGGGGATTCCATGATATTTTCATCAGCTTGCAGAGCTTCACAGATGAACCTAACATGCGAGATGTCACTCCGAAAATCCAAACTCTTTTTAAAGATGATGCATTTAACCTTTCTTCATTGTACCTAACTGAGCCCTTCGATCTCTTTGCCACTGAGCTGCAAAATAAGATTTTGTTGATCAAGAGGGAAATTAGAGCCAAATACTCCTTTCCTAAAATATCATTACCATTTCCAGCCAAGTTTGTTGGGGATATCCTCCCATATGTGCTAGAGAATATTGGTGGTCTAAAGAAGATTCATGATCCATATTCA…
G3	6	CA12g20500	ATGACTTGTGAAAGTCTGCAACAACTTTTCGATGTGTTTAACTTCCCAAAATTATCAATAGATAGTGTCAAGCTCTTTACTTGTGAACGCAGATTCCATGGTATTTTCATCAGCTTGCAGAGCTTCACAGATGAACCTGACATGCTAGATGTCACTCAGAAAATCCAAATTCTGTTTCAAGATGCTGCGTTTTACTTTTATGAACTGTACCTAAATGAGTACGTGGATCTCTATGCCTCTGAGGTGCAAAACAAGATTTTGTTGGCTAAGAGGGAAATTAGAGCCAAATACTCCTTTCCTAAAATGTCATTATTACCACTTCCAGCCAAGTTTGTTAGGGGTATAATCCCTTGTGTGCTAGAGAATATTGGTGGTATAATGAAGATCCATGATCCATGT…
G3	7	CA12g20450	ATGTCTTCTGACCATTATCTGTCATCAAAGAGTCGTCTTTTTGAACGTTTGGAACTTCGTTATGGTGTTTTAAAATCGATAGATATAGTGAACTACTTTATGCTGGAATTCAAATTCCTAGATATTTTTCTCGTCTTGCAGAGGTTCACAGATGAACAACACAACATGCTAGATGTCATTCAGAAAGCCCAAGCTCTATTTCAAGATGCTCTAATGAACTTCTCTGAATCACACCTAGCTGAGTGCTTCGACTTTCGTATCTTTATGGTACATAACAAGATTTTGTTAACTAAGCTGGAAATTAGAGCCAAATACTCCTTTCCTAAAATATCATCTTTGCCACTAAATTCAGACAACAACGATGGTACTTCTATTCCCAAATTTGTAACGGGATTCATA…
G3	8	CA11g04460	ATGATCAACCATATCGTTGAATCTCTTCAGCAGATTGAAGATCAATGGGGTTTAGATATACCGGAGACTGCAGAGGATCGAATCAAGTTCCTTAAAAGGGAGTTCAAATTTCTTGATTTTTTCCACAGCTTACAGAGCTTCACAGAGTTATCATACATGCTTGATGTCATACATGAAGTTCAAGGTCTGTTTCAATATGCTGTCGTTGGACTCGGAAAGATCAGCGTGATGGAGGACGTTGATCACTTTACCGATGAAATGCAAGTCAAGATTGGTATGACTAAGTTGGAAATAAGATCTAAATACTTATTTCCAAAAGTCAACAAGGATGGTATTGCTGTTGTTTGCCCAAAATTTGTAATTGATTTGATTGATACTGTTGTGGTGAATCTAGGTGAT…
G3	9	CA10g12800	ATGTCTTCAGAGGAGTTTCTTACTTCACAGAAAAATCATCCTGTTTCTACTTTGCAATTGATAAGTACTGAATGGGATTTAATCTTACCGGGGACTATAAAGGATCGAATTGAGTTCCTTAAAAGGGAATTTAAATTCCTTGATATTTTTCTCAGCTTGCAAAGTTTGACAAGTGAATGCAGCATGGAAGATGTTACACAGAAAGTACAAGCTCAGTTTCAAAATGATGCAGTTAACCTCACAAAGATCCAAATTTGCGAGTACCTTGATTCCGTGACTTCTCGGGTGCAAAACAACATTTGGCTGAGTAAGTTGGAAATCAGGGATAACTATCCCTTTCTCAAAATGGCATTTTCATCGAAAAAGGAAAACAGTAGTAGTAATGCTGCTTCTCCTGAT…
G3	10	CA12g20470	ATGTCTTCTAACCATTATCTGTCATCAAAGAGACATCTTTTTGAACGTCTGCAACAACTTCGCAGTGTTTTAAACTTCTCTGAAACTTCGATAGATATAGTAGAGTTCTTTAGACTGGAATTCAAATTCCTAGAGATTTTTATCGCCTTGCAGAGCTTCACAGATGAACATCACAACATGCTAGATGTCTTTCAGAAAGCCCAAGCTCTATTTCAAGATGCTCTAGTGAACTTTTCTGAATTACACCTTGCAGAGTACTTCGACTTTTGTACCTTTAAGGTACAAAACAAGATTTTGTTAACTAAGCTGGAAATTAGAGGCAAATATTCCTTTCCTAAAATATCATCATTGCCACTAATTTCAGAAAACAAAGATGGCACTGCTATTCCCAAATTTGTA…
G3	11	CA11g04330	ATGAACTACCCTATAGTTGAAGCTCTGCAGCAGATTGAAGATCAATGGGGTTTAGATATCTCTGAGACTTCAGAGGATCGAATCAAGTTCCTTAAAAGGGAGTTCACATTTCTTGGTTTCTTCCTCAGCTTGCAGAGCTTCATAGATTTATCATACATGTTTGATGTCATACACAAAGTTCAAACTCTGTTTCAAGATTCTGCCGCTGACCTCGGAGAGATCAGCGTGATGGAGGACGTTGATCGTGCTACGAATCAGTTGCAAGTCAAGACTCAGATGGCTAAGTTGGAAATCAAATCTCATTACTTATATCCAAAAGTCAACAAGGATGGTATTGCTGTTGTTAGCCCAAAATCTGTAATTGATTTGATTGATACTGTTGTGGTGAATCTAGGTGAT…
G3	12	CA11g04340	ATGGTGTATCCAGACAAAAATCATCTCATTGAAACGCTGCAACAGATTGCAGTTCGATGGGAATCAGACATGCCGGAAACTTCAAAGTCTCGAATCAAGTTCCTTAATAGGGATTTCGAATTCCTTCATATTTTCCTAAGCTTGCAGAGCTTCACAGATCTATCAGACAAGCTTGATGTCACACACAAAGTTCAAGCTTTGTTTCAAGATTCTGCCATTGACCTCATAAAAGTCAGCAAGATCAATCATGTTGATCGCGTTATCTCTCGGATACACGAAAAGATTCTGATCACTAAGTTGGAAATCAGAGCTATCCAGTTAGTATTATCCAATAAAGATGGTATCCATACTCCCAAATTCGTAATTGAATTCATTGATACTGTCATTTTGAATCTGGCT…
G3	13	CA12g20420	ATGTCTTCTAACCATTATCTGTCATCAAAGAGTCGTCGTTTTGAACGTCTGGAACAACTTCGCGGTATTTTAAACTTCTCTGAAAGTTCGACAGATTTAGTGAAGTTCTTTATGCTGGATTTCAAATTCCTTGATATTTTTCTCGTCTTGCAGAGCTTCACAGAACAACATCACAACATGCTAGATGTCATTCATAAAGTCGAAGCTCTATTGCAGGATGCTCTAGTGAACTTCTCTGAATTACACCTAGCTAAGTACTTCGATTTTTGTACCTTTAGGGTACGAAACAAGATTCTGTTAACTAAGCTGGAAATTAGAGACAAATACTCCTTTCCTAAAATATCATCATTGCCACAAAATTCAGACAACAAAGATGGCACTGCTATTCCCAAATTTGTA…
G3	14	CA10g15480	ATGTCTTTAAACACATCTCATCTCTTTGAAGAACTGCAGTGTGTTGCAAAGAAATGGGCGTCTCAAGAGAATGCTCGTCTCATACAAAATCTGCGGCAAATTGAAAGGGAATACAGTTCGGTCTGTAAGGTTGCAGAGAAAGATTTGTCATGGCTGAATCATTACCTAGACGAACTGCAGAGGGTTGAAGAGAAATATGGTTCATTCCATGTGTTCTCGGACAACAATCATCTCCTTCAAACTGCCAATCGGATTCAACAGGGATGTTATTCATTCCGTATTTTTGTAGAGGGACCTAATGTTACTTCATCTCTGTATGCGATTGAAGATAAATGTAAGTCATTCTATACGGTTTTAAACGAATATAATTTTATAGAGGAATATCATCTCCTTGGCACT…
G3	15	CA11g03770	ATGTCTTCTTCATATGAGTATTTGTCTACAGGGAGATATTATGACCTTTCTCGATTGGAAAAACTTGGTCATGAATGGGGTTTAGGCTTCCGTATGAAGTCTCGAATTGAGGTCCTTTATATGAATCTTAAATTCCTAGATATGTTTCTCAGCTTGCAGAGCTTCACAAATGAATGCAGCAGTATGCAAGATGTTATACGGAATGTCCAAGCTCTTTATCCTTATGCTGAAGCTGAATTCAAGAGAATCAACAATCTGGACGATGTTGGATACGTGTTCGATAAGTTGAAAGAACAGATTTGGGAGATTAAGTTGGAAATCAGAGCTAAGTACTCCTTTCCAGAAGCATCAGTACCACTTCCCTCCAACGTTGCTATTCCCGAATTTGTCAAGAGATTC…
G3	16	CA11g04480	ATGAATACAGTCACAACTCATACGTCATCAAATTTGGCAAGGACTCCAAAGATGAATGAAGAAATTGTGGGGTTTAAGGATGTTATTGGAAAGTTAAGAAACCAACTAATAAAAGGAACCAAAAAGCGAGATGCTATCGCCATTGTTGGCATGCCTGGTCTAGGCAAGACAACTTTGGCCAACAGACTCTACTGTGACAGGTTGGTTGTTTCTCACTTTGAAATTCGTGCACAGTGTTGTGTGTCTCAAGTTTCATGTAAGGACTTATTACTCGCAATTCTACGTGATGTTACTGGGGAGGACTCTAAATTTAGAGCGAACTCTACTGCTGAATTAGCTGATAAACTTCGCAAAGCTTTATATTTTGGAAGATATCTTATCCTTGTAGATGACGTGTGG…
G3	17	CA04g05650	TCGTTGAAGATGCCTCTGCCGACAGTGGTCCCAAAGATGGACCCCCACCCACGAGGAGCATCGTGGAAAAAGAAGACGTTCCAACCACGTCTTCAAAGCAAGTGGATTGATGTGATATCTCCACTGACGTAAGGGATGACGCACAATCCCACTATCCTTCGCAAGACCCTTCCTCTATATAAGGAAGTTCATTTCATTTGGAGAGAACACGGGGGACTCTAGATCGACGACAAGACCCTGGTCTGTTCTGTAATTCGGACAAAGTTCACACAAAGCTGGAAAAAGGAAGAGAAGAAATATTTTCAATAAAGATTTGAAGTATATGAATCTTCTAATATTAACTTAACACTAAAACTTTTGGCTTAGCCCTTTCATCTACTTGTAAAGAACAAAATGGAT…
G3	18	CA11g02030	ATGGCCTAGGAGTGTTGGGGTGTGATAGTTGCCATAAACCTTGTGAAAGGCAATCATTTAGATAGTTCGACGAACAATGAACTGCATAATGCTGCGGAGCAACTAGCATTTGTAGTTGTATCTCTCGTGGCTCTGGAGGCTGCTCACCCTGAGAATGAGATATCTGCACAACTCAGGGACATATTTATAGAAACTCGTGCTGTTATTTTCGAGATATGTTCTCACATGAATAATCAAGCTGGCTCGACAAGTGGCTTCATCATCGTGATTTCAGATCTGCTGAAGATAATTCGACTGGAGAATATTGCTGAGCGAATAAAAGCTGCAAAGCCTTCAAGATCATCTAGCCCAATCACTATGGCGATAGTGGGGTCTATTGTAGCTTTGGTTGATGGTGTT…
G3	19	CA11g08400	GCCAAGGAGTGTCGCGATGTGATATATGCCATAAATCTTGTGAAGGACCGGTATTTGTATAGTTGGAAGATTAATCAATTGAATCATCTAAGTCAGGTAGCTGTATTTCTCGAGGAACTGGAGATGTGTTACCCTGAGAATGGGATATCAACACAACTTAGGCCCCTATTTCTAGAAGCTCACACTGGCTTGTCTGAGATATGTTCGGACAAGAAGCTGCTGAAAATATTTAAACTGAAGAACATTGTTGAGCGACTCAAAGCTTCAAAGCCATCAAGATCAACTAGACAAATGATTTCAGAGGTGCTGAAAATAATTAAACCCGAAAATATTGCTGAACGAGTCAAAGCTTCAAAGCCATCAAGATCATCTAGCCAAATTACTATGGAGATGGTGGGG…
G3	20	CA09g04550	ATGGCCTATAGTATTGTTGACAATCTCTTGAAGTGTCTGGATTGTCTAGACTGTCATGAAGACTCATCTCCTTCAACGAAGGATCAAATCCGTACGCTTAAAATGGATTTAAGACTTATCAGGACATTCCTTATGTGTTCAGCTTGTCGGTACATTGAGGATAGTGAAGCAAAAAATGTGTTGATGCAAGTGGAAACTTTGGTGCAAAATGCAGAATCAGATTTTCAATCTCTCTATGTTAAGAGTAAAGACGGAAACATGCCTACTCACATGGCTCTACTGTTTTCCAATGCCTTGGAAAAGATTAATAGTTTGAAAGCAGAAGTTACACAAGTCCATGCAACTGTTTTAAGTTCAACATTTTCTGATTCACTTAGTTGTGACAAATTTGTGGCGGAG…
G3	21	CA11g03990	ATGTCTTCAAGCATATCACATCCCCTTGAAGCACTGCAGTATATTGAAAAGCAATTGGTGTCTCGAGGCGATGCTCATCTCATCCAAACTCTGCTAAGAATCGAAAAAGAATTTAATTCATCCTGTAGTGTATTTGAAGATGAACATCTTTCACAGTTTCATCTTTATCTAGACACTTTGCAGCTGGTTGAAGAGAAATGTGGTTGATTCCGTATGTTTTCGGATGAAATCCATCTTCTCGAAACTCTGAATCAAATTGAAGACCAATGGGGTTCATTCCATTACCACATGTTCCCAGAAGAACCTTATAATATCCTGGAAACTCTCCAGCAGCTTGCAGAAGCAAGCCATTCGTTCAATATGTTTCTAGAGGGATATCACTTCTCAGAGGATTCTCAT…
G3	22	CA12g20430	ATGTCTACTAACCAATATCTGTCTTCAAAGGCTCGTCTTGAACGACTTGACTTTATATTTAGCTCACCTGGAGTTTCAACAGATACAGTCAAGTTCGTTAAATGCGAATTCAAATTCCTAGACATTTTTCTTAGTTTGCAAAGCTTCACAAATGAACCTGACTTGCTAGATGTAACTCAGAAAGTCCACGCGTTGTTTCAAGATGCGCTGGTTGACTCTTCGAGGTTACATCTAGCAGAGTACTCTGATTTTTGTACCTTTATGGTACAAAACAAGATTTGGAGATTGAAGTCAAATACTCCTTTCCTAAAATATCATCATTACGGCTTTCAGTCGACGAGGATGGTATTGTTATTCCCGAATTTGTAAAGGAGTTCATCAATACTGTGATCAATAATC…
G4	1	CA11g17000	ATGGATATTGGCTTAGCAGTTGGTGGTGCATTTCTCTCTTCAGCTTTGAATGTTCTCTTTGACAGGCTTGCTCCTCATGGTGATCTTCTCAAGATGTTTCAGAAGAATAAGCATGATGTTCGACTCTTAAAGAAGCTGAAAATGACTTTGGTTGGACTTCAGGCTGTGTTAAGTGACGCGGAGAATAAGCAGGCATCAAATCAACACGTGAGCCAGTGGCTAAATGAACTTCGAGATGCTGTGGACGGCGCTGAAAACTTAATGGAACAAGTCAATTATGAGGCTTTGAGGCTTAAGGTGGAAGGTCAGCATCGAAATCTTGCAGAAACAAGCAACCAGCAAGTAAGTTACGCCAACCTGAGCTTGAGTGATGATTATTTTGTTAACATAAAGGAGAAG…
G4	2	CA11g19930	ATGGAGATTGGCTTAGCAGTTGGTGGTGCATTTCTCTCTTCAGCTTTGAATGTTCTGTTTGATAGGCTTGCCCCTCATGGTGATCTGCTCAAGATGTTTCGGAAGAATAAGCATGATGCTCGACTCTTAAGGAGGCTGAAAACGACTTTGGTTGGCCTTCAGGCTGTGCTAAGTGATGCAGAGAACAAGCAGGCATCAAATCAATATGTGAGCCAGTGGCTTAATGAACTTCGAGGTGCTGTGGACGGCGCTGAAAACTTAATGGAACAAGTCAATTATGAGGCTTTGAGGCTTAAGGTGGAAGGTCGGCATCAAAATCTTGCAGAAACAAGCAACCAGCAAGTAAGTGACCTCAAACTGAACTTGAGTGATGATTATTTTCTCAACATAAAGGAGAAG…
G4	3	CA11g17230	ATGGATATTGGCTTAGCAGTTGGTGGTGCATTTCTCTCTTCAGCTTTGAATGTTCTCTTTGATAGGCTTGCTCCTCAGGGCGAGCTTCTCAAGATGTTTCAGAAGAATAAGCATGATGTTCGACTCTTAAAGAAGCTGAAAATGACTTTGGTTGGCCTTCAGGCTGTGTTAAGTGACGCAGAGAATAAGCAGGCATCAAATCGACACGTGAGCCAGTGGCTTAATGAACTTCGAGATGCTGTGGACGGCGCTGAAAACTTAATGGAACAAGTCAACTATGAGGCTTTAAGGCTTAAGGTGGAAGGTCAACTTCGAAATCTTGCAGAAACAAGCAACCAGCAAGTAAGTGACCTCAACCTGAGCTTGAGTGATGATTATTTTCTTAATATAAAGGAGAAG…
G4	4	CA11g17210	ATGGATATTGGCTTAGCAGTTGGTGGTGCATTTCTCTCTTCAGCTTTGAATGTTCTCTTTGATAGGCTTGCTCCTCAGGGCGAGCTTCTCAAGATGTTTCAGAAGAATAAGCATGATGTTCGACTCTTAAAGAAGCTGAAAATGACTTTGGTTGGCCTTCAGGCTGTGTTAAGTGATGCAGAGAATAAGCAGGCATCAAATCGACACGTGAGCCAGTGGCTTAATGAACTTCGAGATGCTGTGGACGGCGCTGAAAACTTAATAGAACAAGTCAACTATGAGGCTTTAAGGCTTAAGGTGGAAGGTCAACTTCGAAATCTTGCAGAAACAAGCAACCAGCAAGTAAGTGACCTCAACCTGAGCTTGAGTGATGATTTTTTTGTTAACATAAAGGAGAAG…
G4	5	CA05g02090	ATGGAGATTGGCTTAGCAGTTGGTGGTGCATTTCTGAATGTTCTGTTTGATAGGCTTGCTCGTCGGGTTGAGCTGCTCAAGATGTTTCATGATGATGGGCTTTTAGAGAAGCTGGGGAACATTTTGGTTGGTCTTCAGATTGTGCTGAGTGATGCAGAGAATAAGCAGGCATCAAATCAACTCGTGAGACAGTGGCTTAATAAGCTTCAGAGTGCTGTGGACTCTGCTGAAAACTTAATGGAACAAGTTAATTATGAGGCTTTGAAGCTTAAAGTGGAAGGTCAACATCAAAATCTTGCAGAGACATGTAACCAGCAAGTATTTCGATTTTTTTCAGAGTGCTGTGGACGGCGCTTGAGTGATGATTTTTTTCTTAACACAAAGAAGAAGTTGGAAGAC…
G4	6	CA11g14390	ATGGATATTGGCTTAGCAGTCGGTGGTGCATTTATCTCTTCAGCTTTGAATGTTTTATTTGATAGGCTTGCTCCTCAGGGTGAACTATTCAAGATGTTTCAGAAGCACACGACTGATTTTCGGCTCTTAAAGAAGCTGAGGATGACTTTGCTTGGTCTTCAGGCTGTGCTAAGTGATACACAGAATAAGCAGGCGTCAAATCCATATGTGAGTCAGTGGCTTAATGAGCTGCAAGATGCTGTGGACTGTGCTGAGAACTTAATAGAAGAAGTCAATTATGAAGTTTTGAGAGTAAAGGTGGAAGATCAGGGTCGAAATCTTGGAGAAACAAGCAACCTGCAGGTAATTTGTCATCTCAGCTTGTCCTTGAGTGCTGAATTTTTTCTTAACATAAAAGAT…
G4	7	CA11g19770	ATGGCCGAGATTGCCTTAGCAGTTGGTAGTGCAGTTGGTGGTGCATTTCTGAATGTTCTATTTGAAAGGCTTGCTAGTCGGGTTGAGCTGCTCAAGAAGAATAAGCATGATGGTGGGCTTTTAAAGAAGCTGGGGAACACTTTGGTTGGTCTTCAGATTGTGCTGAGTGATGCGGAGAATAAGCAGGCATCAAATCAACATGTGAGACAGTGGCTTAATAAGCTTCAGAGTGCTGTGGACTCTGCTGAAAACTTAATGGAACAAGTCCATTATGAGGCTTTGAAGCTTCATGTGGAAGGCCAACATCAAAATCTTGCAGAAACATGTAACCAGCAAGTAGGTGACCTCAACCTGAGCTTGAGTC ATGATGTTTTTCTTAAAATAAAGGAGAAGTTGGA…
G4	8	CA11g15590	ATGGAGATTGGCTTAGCAGTTGGTGGTGCGTTTCTCTCTTCAGCTTTGAATGTTCTCTTTGATAGGCTTGCTCCTCAGGGTGAGCTGCTCAAGATGTTTCAGAAGAATAAGCATGATGTTCGGGTCTTAAAGAAGCTGAGAATGACTTTGCTTGGCCTTCAGGCTGTGCTAAGTGATGCAGAGAATAAGCAGACATCAAATCGACACGTGAGCCAGTGGCTTATTGAGCTTCGCGATGCTGTGGACGGCGCTGAAAACTTAATAGAAGAAGTCAATTATGAAGCTTTGAGGCTTAAGGTTGAAGGTCAACAACAAAATCTTGCAGAAACAAAAGTAAGTGACCTCAACCTGTGCTTGAGTGATGATGTCTTTCTTAACAAAAAGGAGAAGTTGGAAGAC…
G4	9	CA11g19910	ATGGAGATTGGCTTAGCAGTTGGTGGTGCATTTCTGTCTTCAGCTTTGAATGTTCTCTTTGATAGGCTTGCCCCTCATGGTGATCTGCTCAACATGTTTCGGAAGAATAAGCATGATGTTCGACTCTTAAAGAAGCTGAAAACGACTTTGGTTGGCCTTCAGGCTGTGCTAAGTGATGCAGAGAACAAGCAGGCATCAAATCAATATGTGAATCAGTGGCTTAATGAACTTCGAGGTGCTGTGGACAGCGCTGAAAACTTAATGGAACAAGTCAATTATGAGGCTTTGAGGCTTAAGGTGGAAGGTCGGCATCAAAATCTTGCAGAAACAAGCAACCAGCAAGTAAGTGACCTCAGCCTGAGCTTGAGTGATGATTATTTTCTCGACATAAAGGAGAAG…
G4	10	CA11g17200	ATGGATATTGGCTTAGCAGTTGGTGGTGCATTTCTCTCTTCAGCTTCGAATGTTCTCTTTGATAGGCTTGATCTTCATGGTGATCTTCTCAAGATGTTTCAGAAACATAAGCTTGATGTTGGGCTTTTAGAGAAGTTGGAGGACATTTTGCTTGGTCTTCAGATTGTGCTAAGTGATGCAGAGAATAAGAAGGCATCAAATCCACTCGTGAGGAAGTGGATGAATAAGCTTCAGCGTGCTGTGGACGGCGCTGAAAACTTCTTGGAAGAAGTCAATTACGAGGCTTTGAGGCTTAAGGTGGAAAGTCAGCATCCAAATCTTGCAGAAACTAGTAACCAGCAAGTAAGTGACCTCAACCTGAACTTGAGTGATGATTTCTTGAGCGAAGTTAGAAGTATT…
G4	11	CA11g19790	ATGGAGATTGGCTTAGCAGTTGGTGGTGCATTTCTGTCTTCAGCTTTGAATGTTCTCTTTGATAGGCTTGCCCCTCATGGTGATCTGCTCAACATGTTTCAGAAGAATAAGCATGATGTTCGACTCTTAAAGAAGCTGAAAATGACTTTGGTTGGCCTTCAGGCTGTGCTAAGTGACGCAGAGAATAAGCAGGCATCAAATCAACATGTGAGCCAGTGGCTTAATGAACTTCGAGATGCTGTGGACGGCGCTGAAAACTTAATGGAACAAGTCAATTATGAGGCTTTGAGGCTTAAGGTGGAAGGTCAGCTTCGAGATTTTGAAGAAACAAGCAACCAGCAAGTAAGTGACCTCAACCTGAGCTTGAGTGATGATTTTTTTGTTAACGTAAAGGAAAAG…
G4	12	CA00g86240	ATGGAGATTGGCTTAGCAGTTGGTGGTGCATTTCTCTCTTCAGCTTTGAATGTTCTCTTTGATAGGCTTGCTCCTCATGGTGATCTGCTCAACATGTTTCAGAAGAATAAGAATGATGTTCAGTCCTAATGGGACTGAAAGACTCGATATTCGTTGTTGTGAGAATCTTGAAATACTTTCGGTGGCATGTGGGATCCAGATGACGACATTGATTATTTCGGAATGCAAAAAGCTGAAGCGGCTGCCAGAACGTATGCAGGAACTCCTTCCCTCTCTTAAGGAACTGCGACTGTGGAAATGTCCAGAAATAGAGTCCTTTCCTGATGGAGGATTGCCCTTCAATTTACAACTCCTTGAGATCAGCTATTGCGAGAAACTGGTGAACGGGCGAAAGGAGTG…
G4	13	CA11g19860	ATGGAGATTGGCTTAGCAGTTGGTGGTGCATTTCTCTCTTCAGCTTTGAATGTTCTCTTTGATAGGCTTCCCCTCATGGTGATCTGCTCAAGATGTTTCAGAAGAATAAGCATGATGCTCGACTCTTAAAGAAGCTGAAAACGACTTTGTTTGGCCTTCGGGCTGTGCTAAGTGATGCGGAGAACAAGCAGGCATCAAATCGAGATGTGAGCCGGTGGCTTAATGAACTTCGTGATGCTGTGGACGGCGCTGAAAACTTAATGGAAGAAGTCAATTATGAGGCTTTAAGGCTTAAGGTGGAAGGTCGACTTCGAAATCTTGCAGAAACAAGCAACCAGCAAGTAAGTGACCTCAACCTGAGCTTGGAAGACACCATAAAGGAGAAGTTGGAAGACACCA…
G4	14	CA11g19380	ATGGCCGAGATTGCCTTAGCAGTTGGTAGTGCAGTTGGTGGTGCATTTATGAATGTTCTCTTTGAAAGGCTTGCTAGTCGGGTTGAGCTGCTCAAGATGTTTCAGAAGAATAAGCATTATGATGATAGGCTTTCAGAGAAGCTGGGAAACGTTTTGCTTGGTCTTCAGATTGTGCTGAGTGATGCAGAGAATAAGCAGGCATCAAATCAACATGTGAGAGAGTGGCTTAATAAGCTTCAGAGTGCTATGGACTCTGCTGAAAACTTAATGGAAGAAGTCCATTATGAGGCTTTGAAGCTTGAAGTGGAAGGTCAACATCAAAATCTTGCAGAAACATGTAACCAGCAAGTATTTCGTTTTTTTTCAGAGTGCTGTGGACTGCACTTGCGTGATGATTTT…
G4	15	CA00g86220	ATGAGGAAGTGGTTGAATAAGCTTCAGCGTGCTGTGGACGGTGTTGAAAACCTCTTGGAAGAATTCAATTATGAGGGCTTTGAGGCTTAAGGTGGAAGGTCAACATCAAAATCTTGTAGAAACAAGTAACCAGCAAGTAAGTGACCTCAACCTGAGCTTGAGTAATGATTTTTTTCTTAACATAGAAGAGAAGTTGAAAGACACCATTACAAAATTGGAGGTGTTGGGAAAGAAAATCGGTCGCCTTGGCTTACAGAAGCATTTTGATTCGGGTAAAAAAATAGAAACTAGAACACCTTCAACTTCTTTGATTGATGAATCTGATGTCTTTGGTAGGCAGAATGAAATAGACGAATTCATTGACCGTTTATTGTCTAAGGATGCTAGTGAAAAAACTTT…
G4	16	CA11g16830	ATGGAGATTGGCTTAGCAGTTGGTGGTGCATTTCTCTCTTCAGCTTTGAATGTTCTCTTTGATAGGCTTGCTCCTCATGGTGATCTTCTCAGGATGTTTCAGAAGAATAAGCATGATGTTCGACTCTTAAAGAAGCTGAAAATGACTTTGTTTGGCCTTCAGGCTGTGTTAAGTGACGCAGAGAATAAGCAGGTATCAAATCAACACGTGAGCCAGTGGCTTAATGAACTTCGAGATGCTGTGGACGGCGCTGAAAACTTAATGGAACAAGTCGACTATGAGGCTTTAAGGCTTAAGGTGGAAGGTCAACTTCGAAATCTTGCAGAAACAAGCAACCAGCAAGTAAGTGACCTCAACCTGAGCTTGAGTGATGATTATTTTCTTAACTTAAAGGAGAAG…
G4	17	CA11g19900	ATGATTGCCCCAAGTTGGTTGGGAACTGTCATTGGTCACCTCGGCATACAGAGGTATTTCGATTCGGGTAAGAAACTAGAAAGTAGAACTTCAACTTCTGTGGTTGAATTTGATGTCTTTGGTAGGCAGAATGAAAAGAAGGAATTGATTGACCGTTTAACATCTAAGGAGGCAAGTGAAAAAAATCTGACTGTTGTCCCTATTGTTGGAATGGGGGGCATGGGCAAGACAACACTTGCTAAAGCTGCTTACAATGATGAGAAGGTGCAAAGCCATTTTAATTGGACAGCTTGGTTTTGTGGTGTCTGAGCCATATGATGCTTTCAGAATAACAAAAGGGTTACTTCAAGATATGGGCTCATTTGACTTAAAGGATGACAATAATCTTAATCGGTTACA…
G4	18	CA11g19850	ATGAATAGTATAAAGGATGACAATAATCTTAATCGGTTACAAGTCAAATTGAAGGAAAAAGTAAATGGAAAAAGGTTTCTCATTGTTCTGGATGATATGTGGAATGACAACTACGAAAAGTGGGATGAATTGAGAAGTCTTTTTGTACAAGGAGCTGCGGGAAGTAAGATCATTGTAACTACACATAAGGAGAATGTTGCCCGGATGATGGGTAGTGGGGCAGTCAACGTGGGTACTCTGTCTAGTGAAGCCTCTTGGGCTTTATTCAAACGACATTCTCTAGATAACAGGGATTCCAAGGAACATCCAAAACTTGAGGAGGTTGGAAAACAAATTGCAGACAAGTGCAAAGGATTGCCTTTAGCTTTAAAGACAATTGCTGGTATTTTACGCTGCAAA…
G4	19	CA11g19940	ATGGATATTGGCTTAGCAGTTGGTGGTGCATTTCTCTCTTCAGCTTTGAATGCTCTCTTTGATAGGCTTGCTCCTCATGGTGATCTGCTCAAGATGTTTCAGAAACATAAGTACGATGTTGGGCTTTTAGAGAAGTTGGAGGCCATTTTGCTTGGTCTTCAGATTTTCCTGAGTGATGCAGAGAATAAGCAGGCATCAGATCCACTCATGGGGCAGTGGCTTAATAAGCTTCAGAGTGCTGTGGACTCTGCTGAAAACTTAATGGAAGAAGTCAATTATGAGGCTTTGAGGCTTCAGGTGGAAGGTCATCATCAAAATCTTGCTGAAACAAGCAACCAGCAAGTATTTCGACTTTTTTCAGAGGCTTTAGGTGGACGGCGCTCGAGTGATGATTTTTTT…
G4	20	CA00g86300	CAGTTAGTAGTGCAGTTGGTGGTGCATTTCTTAATGTTCTCTTTGATAGGCTTGCTCCTCATGGTGATCTTCTCAAGATGTTTTCAGAATCATAAGCATGATAACGGGCTTTTAGAGAAGTTGGAGGACATTTTGCTCGATATTCAGATTGTGCTACGTGATGCAGAGAATAAGCAGGCATCAGATCAACGCGTGAAAAAGTGGTTGAATAAGCTTCAGATTGCTGTGGACGGCGCTGAAAACCTCTTGAAAGAAGTCAATTATGAGGCTTTGAGGCTTAAGGTGGAAGGTAAGCATCAAAATCTGGCAGAAACAAGTAACCAGCAAGTAAGTGACCTCAACCTGAGCTTGAGTGATGATTTTTTTCTTAACATAGAAGAGAAGTTGAAAGACACCATT…
G4	21	CA11g16950	ATGGAGATTGGCTTAGCAGTCGGTGGTGCAGTTGGTGGTGCATTTCTGAATGTTCTCTTTGATAGGCTTGCTCGTCGGGTTGAGCTGCTCAAGATGTTTCATGATGATGGGCTTTTAGAGAAGCTGGGGAACATTTTGCTTGGTCTTCAGATTGTGCTGAGTGATGCAGAGAATAAGCAGGCATCAGATCAACTCGTGAGGCAGTGGCTTAATAGGCTTCAGAGTGCTGTGGACTCTGCTGAAAACTTAATGGAACAAGTTAATTATGAGGCTTTGAAGCTTAAGTGGAAGGTCAACATCAAAATCTTGGAGAAACATGTAACCAACAAGTATTTCGATTTTTTTCAGAGTGCTGTGGGCGGCGCTTGAGTGATGATTTTTTTCTTAACATAAAGGAGA…
G4	22	CA00g86200	ATGGATATTGGCTTAGCAGTTGGTGGTGCATTTCTCTCTTCAGCTTTGAATGTTCTCTTTGATAGGCTTGCTCCTCATGGTGAACTTCTCAAGATGTTTCAGAAGAATAAGCATGATGTTGGGCTTTTAGAGAGGTTGGAGGACATTTTGCTTGGTCTTCAGATTGTGCTAAGTGATGCAGAGAATAAGCAGGCATCAGATCCACTCGTGAGGAAGTGGTTGAATAAGCTTCAGCGTGCTGTGGACGGCGCTGAAAACCTCTTGGAAGAAGTCAATTATGAGGCTTTGGGGCTCAAGGTGGAAGGTCAACATCAAAATCTTGTAGAAACAAGTAACCATCAAGTAAGTGACCTCAACCTGAGCTTGAGTGATGATATTTTTCTTAACATAGAAGAGAAG…
G4	23	CA05g14070	ATG GCTGTAGCAGAGCTG TTTCTTTCAGCATTCCTCACTGTGCTGTTTGAGAAATTAGCTTCAGGGGAGCTTTTGAACTTTGCAAGAAAAGAAGGAATCCATTTTCAGCTGAAGAAATGGAGTAGAACATTGTCCAAGATTCTGGCAGCACTTGCTGATGCTGAGGAGAAGCAAATCAGTGATAGAGCTGTGAAGTTGTGGCTTGAAGATCTTAGGGACTTGGCTTATGACTTGGATGATGTTCTTGATGACCTTTCCACTGAGATATTGTGGCGCAAAATGATGGCAGAATTTAATTCCAAGAAAAGTAAGGTACAGAAATTGCTGATCCCTACTTGCTGTACCAATTTGACACCTCGTACTGTGAAGTTCAACCATAGTTTAGAGTCCAAGCTAG…
G4	24	CA11g16820	ATGGAGATTGGCTTAGCAGTCGGTGTTGCAGTTGGTGGTGCATTTCTGAATGTTCTCTTTGATGGGCTTGCTCGTCGGGTTGAGCTGCTTAAGATGTCTCAGAAGAATAAGCATGATGATGGGCTTTTAGAGAAGCTGGGGAACATTTTGCTTGGTCTTCAGATTGTGCTGAGTGATGCAGAGAATAAGCAGGCATCAGATCAACGCGTGAGGCAGTGGCTTAATAAGCTTCAGAGTGCTGTGGACTCTGCTGAAAACTTAATGGGAAGAAGTTAATTATGAGGCTTTGAAGCTTAAAGTGGAAGGTCAACATCAAAATCTTGCAGAAACATGTAACCAGCAAGTATTTTGATTTTTTTCAGAGTGCTGCGGACGGCGCTTGAGTGATGATTTTTTTCT…
G4	25	CA11g18720	ATGGAGATTGGCTTAGCAGTTGGTGGTGCATTTCTCTCTTCAGCTTTGAATGTTCTCTTTGATAGGCTTGCTCCTCATGGTGATCTGCTCAACATGTTTCAGAAGAACAAGCATGATGTTCGACTCTTAAAGAAGCTGAAAATGACTTTGGTTGGCCTTCAGGCTGTGTTAAGTGACGCAGAGAGTAAGCAGGCATCAAATCCACACGTGAGCCAGTGGCTTAATGAACTTCGAGATGCTGTTGAAAGGAGCTGAAAACTTAATGGAAGAAGTCAATTATGAGGCTTTGAGGCTTAAAGGTGGAAGGTCAACTTCGAAATCTTGCAGAAACAAGCAACCAGCAAGTAAGTTACCTCAACCTGAGCTTGAGTGATGATTATTTTCTTAACATAAAGGAGA…
G4	26	CA11g17260	ATGGAGATTGGCTTATCAGCTAGTAGTGCAGTTGGTGGTGCATTTCTTAATGTTTTCTTTGATAGGCTTGCTCCTCGGGTTGAGCTGCTCAAGATGTTTCAGAAGCATAAGCATGATGATGGGCTTTTAGAGAAGTTGGAGGACTTTTTGCTTGGTCTTCAGATTGTGCTAAGTGATGCAGAGAATAAGCAGGCATCAAATCCATTCGTGAGGAAGTGGTTGGATAAGCTTCAGATTGCTGTGGACGGCACTGAAAACCTATTGGAAGAAGTCAATTATGTGGATTTGAGGCTTAAGGTGGAAGGTCAGCATCAAAATCTTGCAGAAACAAGTAACCGGCAAGTAAGTGACCTCAACCTGAGCTTGAGTGATGATTTTTTTCTTAACATAGAAGAGAAG…
G4	27	CA11g18660	ATGGAGATTGGCTTAGCAGTTGGTGGTGCATTTCTGTCTTCAGCTTTGAATGTTCTCTTTGATAGGCTTGCTCCTCATGGTGATCTGCTCAACATGTTTCAGAAGAATAAGCATGATGTTCGACTCTTAAAGAAGCTGAAAATGACTTTGGTTGGCCTTCAGGCTTTGCTAAGTGATGCAGAGAATAAGCAGGCCTCAAATCAACATGTGAGCCAGTGGCTTAATGAACTTTGAGATGCTGTGGACGGCGCTGAAAACTTAATGGAACAAGTCAATTATTAGTCTTTGAGGCTTAAGGTGGAAGGTCAACTTCGAAATCTTGCAGAAACAAGTAACCAGCAAGTAAGTGACCTCAACCTGAGCTTGAGTGATGATTATTTTCTTAACGTAAAAGGAGAA…
G4	28	CA11g19820	ATGGAGATTGGCTTAGCAGTTGGTGGTGCATTTCTCTCTTCAGCTTTGAATGTTCTCTTCGATAGGCTTGCTCCTCATGGTGATCTTCTCAACATGTTTCAGAAGCATAAGCATTATGATGATGGGCTTTTAGAGAAGTTGGAGGACATTTTGCTTGGTCTTCAGATTGTGCTAAGTGATGCAGAGAATAAGCAGACATTCAAATCCACTCGTGAGGAAGTGGTTGAATAAGGCTTCAGCGTGCTATGGACGGCGCTGAAAGCCTATTGGAAAGAAGTCAATTATGAGGGCTTTGGAGGCTTAAGGTGGAAGGTCAACTTCGAAATCTTGCAGAAACAAGTAACCAGCAAGTAAGTGACCTCAACTTGAGCTTGAGTGATGATTATTTTCTTTACATAG…
G4	29	None-determined	ATGGAGATTGGCTTAGCAGTTGGTGGTGCATTTCTCTCTTCAGCTTTGAATGTTCTCTTTGATAGGCTTGCCCCTCATGGTGATCTGCTCAACATGTTTTAGAAGAATAAGCATGATGTTCGACTCTTAAAGAAGGTGAAAATGACTTTGGATGGCCTTCAGGCTGTGCTAAGTGATGCGGAGAATAAGCAGGCATCAAATCAACATGTGTGCCAGTGGCTTAATGAACTTCGAGATGCTGTGGATGGCGCTGAAAACTTAATGGAAGAAGTCAATTATAAGGCTTTGTGACTTAAGGTGGAAGGTCAGCTTCAAAATCTTGTAGGATCAAGCAACCTGAGCTTGAGTGATGATTTTTTTCTCAACATAAAGGAGAAGTTGGAAGACACCATTGAAACA…
G4	30	CA11g19350	ATGTTTCAGAAGAATAAGCATGATGATGGGCTTTTAGAGAAGTTGGAGGACATTTTGCTTGGCCTTAAGATTGTGCTAAGTGATGCAGAGAATAAGCAGGCATCAGATCAACGCATGAAAAAGTGGTTGAATAAGCTTCAGATTGCTGTGGATGGCTCTGAAAACCTCTTGGAAGAAGTCAATTATGAGGCTTCGAGGCTTAAGGTGGAAGGTCAACATCAAAATCTTGCAGAAACAAGTAACCTGCAAGTAAGTGATCTCAACCTGAGCTTGAGTGATGATTTTTTTCTTAACATAAAAGAGAAGTTGAAAGACCCATTAAAAAATTGGAGGAGTTGGAAAAGAAAATTGTTCGCCTTGGCTTAAAGGAGCATTTTGTTTCGGGTACCCGAGAAACTA…
G5	1	CA05g06530	ATGGTTGATGCCGCCTTTGTGTCGTTTGCAGTTCAAAAACTGGGTGAGTTCCTCATACAGGAAGTTAACCTGCGTTTAAGTCTGAGAGAAGATGTGAAGTGGCTCAGAAATGAGTTACTTTTCATGCAATCTTTCCTCAAACATGCAGAGGAAAAGCAAAGCGAAGACCAAAGAGTTCAACAATGGGTGTTTGAGATCAACTCTGTTGCTAATGATGCTGTTGCTATACTCGAGACTTACAGCTTCGAGGCTAGTAAAGGCGATGACGATAGAATTGCTAGACGTCTGAAGGCTTGCATTTGCATCTGTTGGAAGGAGACAAAATTCTACCAAGTTGGCAAGGAGATCCAATCACTCAAGCAGCGAATCATGGATATCTCTCGCAAACGAGAGACTTAT…
G5	2	CA05g06820	ATGGCTGACGCCTTTGTGTCATTTGCAGTTCAAAAACTGGGTGATTTCCTCATACAGGAAGTTAACCTGCGCTTAAGTCTTAGAGGGGATGTGAAGTGGCTCAGAAATGAGCTGCTCTTCATGCAATCATTCCTCAAACATGCAGAGGAAAAGCAAAGTGGAGATCAAAGAGTTCAACAATGGGTGTTTGAAATCAACTCTATTGCTAATGAAGTTGTTGCTATACTCGAGACTCACAGCTTCGTGGCAAGAGAAGGTGATGATGATGAATTTGCTAGTCATCTGAAGGCTTGCGCTTGCATCTGTAGGAAGGAGACCAAATTCTACAAAGTTACCAAGGAGATCCAATCACTCAAGCAACGAATCATGGATGTCTCTCGCAAACGAGAAACTTATGGT…
G5	3	CA05g13480	ATGGTTGATGCATTTGTGTCGTTTGCAGTTGAAAGAATGGGGGATTTTCTCGTACAAGAAGTTTCCTTGCGTTTAAGCCTGAGAGAGGATGTGAAGTGGCTGAGAAATGAGTTGTTCTTCATGCAGTCTTTCCTCAAAGATGCTGAGGAGAAGCTAATTGAGGACCAAAGAGTTCAACAATGGGTATTTGAAATCAACTCTATTGCTAATGACGCTGTTGCTGTATTGGAAACTTACATCTCTGAGGTTGATAAAGGTGATCATGACGATGGATTTGCTAGTCTTCTGAAGGCTTGCACTAGTTGTATGATATGTAGGAAGGAGACCAAATTCTACAATGTGGGCAAGGAAATCCAATGCCTCAAGAAACGAGTCATGGATATCTCTCGCAAACGAAAG…
G5	4	CA05g06330	ATGGTTGATGCCGCCTTTGTGTCGTTTGCAGTGCAAAAACTGGGTGATTTCCTCATACAGGAAGTTAACCTACGTTTAAGTCTGAGAGAAGATGTGAAGTGGCTCAGAAATGAGCTGCTCTTCATGCAATCTTTCCTCAAACATGCAGAGGAAAAGCAAAGCGAAGATCAAAGAGTTCAACAATGGGTGTTTGAGATCAACTCTGTTGCTAATGATGCTGTTGCTATACTCGAGACTTACAGCTTCGAGGCTAGTAAAGGTGATGATGATAGAATTGCTGGACGTCTGAAGGCTTGCACTTGCATCTGTAGGAAGGAGACCAAATTCTACAAAGTTGGCAAGGAGATCCAATCACTCAAGCAACGGATCATGGATGTCTCTCGCAAACGAGAGACTTAT…
G5	5	CA05g05500	ATGGCTGATGCCTTTGTGTCATTTGCAGTTCAAAAGCTGGGTGATTTTCTCATACAGGAAGTTTACCTGCGTACAAGTCTCAGAGAGGACGTGCAGTGGCTGCGAAATGAGTTGCTATTCATGCAGTATTTCATCAAAGATGCAGAAGAAAAGCAAATGGAAGATCGAAGAGTTCAACAATGGGTGTTTGAGATCAACGCTGTTGCTAATGATGCTGTCGCTATAGTTGAGACCTACAACTTTGAGGCTGGTGAAGGTGATGGATTTGCTAGTCGTCTCAAGGCTTGTGCTTGTATCGGTTGGAAGGAGAACAAATTCTACAAAGCCAGCAAGGAGATCCAATCACTCAAGAGACGAATCATGGAAATCTCTCGCATACGACACACTTATGGTATTGCA…
G5	6	CA05g05510	ATGGTTGATGCCATTGTGTCATTTGCAGTTCAAAAGCTGGGTAATTTTCTCATAGAAGAAGCTAACGTGCGTTTAAGTCTGAAAGGAAATGTGTTCTGGCTTCAATCTCAACTGATCAAGATGCTGAAATTCCTCAAATATGCAGAAGACCAGCAAGTTAAAGATCCTATGGTTCTACAATATGTGTTTGACATTAGGAACATTGCTAATGAGGCTGTTGCTATACTGGAGACTTACTCCATGGCAGGAGATCAACGCGAGGACCATGGATGTGCTAGTCGTCTTAAGTCTTGCACTTGCAAATGTAGAAAGGAGACCAAACTCAACAATGTCGGCAAGGAGATCGAATCACTTAGGCAGCGACTTGAGGCGATAGCTCATGAGCGAGACACTTATGAT…
G5	7	CA04g17640	ATGGTTGATGCAGTTGTGTCCTATGCAGTTGAAAAACTGGGGGATTTCCTCATAGAGGAAGTTTCGCTGCGCCAAAGTCTCAGAGAGAACGTTCATTGGCTGAGAAATGAACTGTCTTTCATGCAAGCTTTCCTCAAAGATGCCGAAAAAAGGCAAGCAGAAGATCACCTTGTACAGCAATGGGTATTTGAAATCACTTCTGTTGCTAATGAAGCTGTGGCCATCTTAGAAGCATACAGTTTGGATGTGGCAAAAGATGGTGATCATGCTTTTGGATTCGTTGACCGTCTTAAAGCTTGTGCTTGCATCTGCCAGAAGGAAGCCAAATTCCACAATATTGGGAAGGACATCCAGTCCCTCAAGGAAAGAGTCATGGATGTCTCTCGGAAACGAGGTACC…
G5	8	CA05g05480	ATGGCTGATGCCTTTGTGTCATTTGCAGTTCAAAAGCTGGGTGATTTCCTCATACAGGAAGTAAACCTGCGTTTAGGTCTAAGAGAGGATGTGCAGTGGCTGCGAAATGAGCTTCTCTTCATGCAGTCTTTCATCAAACATGCAGAAGAAAATCCAAGTGGAGATCAAAGAGTTCAACAATGGGTGTTTGAAATCAACTCTGTTGCTAATGACGCTGTCGCTATACTCGAGACTTACAGCTTCGGGGCTAGTGATGTCGATGGATTTGCTAGTCGTCTGAAGGCTTGCACTTGCATATGTACGAAGGAGACCAAATTCTACAAAGTAGGCAAGGAGATCCAATCACTCAAGCAACGTATCATGGACATCTCTCGAAAACGAGAGACTTATGGTATTACA…
G5	9	CA04g17660	ATGGTAGATGCGGTTGTGTCCTATGCAGTTCAAAAACTGGGGGATTTCCTCATAGAGGAAGTTTCTCTGCGCCGAAGTCTGAGAGCAAACATGCTTTGGCTGAGAAATGAACTATCCTTCATGCATGCTTTCCTCAAAGATGCCGAAAAGAAGCAAGCAGATCACCTGGTGCAGCAATGGGTATCTGAAATCACTTCTGTTGCTAATGAAGCTGTAGCCATCTTAGAAGCATACAGTTTGGATGCGGCAAAAGATGGTGATCTTGCCGTCGGATTCTTTGATCACCTTAAGGCTTGTGCTTGCGTCTGTCCAAAGGAGGTCAACTTCCACAACATTGAGGAGGACATCCAGTCCCTCAGGGACAGAGTTATGGATATCTCTAGAAAACGTGATACGTAT…
G5	10	None-determined	ATGGTTGATGCAGTCGTGTCCTATGCAGTTCAAAAACTGGGGGATTTCCTCATAGAGGAAGTTTCCCTGCGCCAAAGTCTCAGAGAGAACGTTCATTGGCTGAGAAATGAACTGTCTTTCATGCAAGCTTTCCTCAAAGATGCTGAAAAAAAGCAAGCAGAAGATCACCTGGTGCAGCAATGGGTATTTGAAGTCACTTCTGTTGCTAATGAAGCTGTGGCCATCTTAGAAGCATACAGTTTGGATGCGGCAAAAGATGGTGATCATGCTGCAGGATTTGTTGATCGTCTTAAGGCTTGCGCTTGCATCTGTCAAAAGGAGGCCAAATTCCACAACATTGGGAAGGACATCCAGTCCCTCAAGGAAAGAGTCATGGATATCTCTCGAAACGAGATACCT…
G6	1	CA03g01330	ATGGTTCAAAATGACATTGACGATGCAATAGATCAGATAGGAATCATCAAGAGTGGAGGTGATCTGAGTAGCGTCGAGGTTGATCATATTGAGGAACTTGAACTGGAGCTAAGATTTTTGAGGACCTTTATAAAGTACAAAAATGTTCTTTTGCCTGATTTCTTGGTCAAAATCACAAGGACGGCCCAACAGATTGTGAAAAAGCTTGATTTTGGTAGAATTCCAGATGAATGCAGAACTAACGTTAATGTGGAAAGGCTAGTATCTCAGTTGCAGGAATTCGTTGAAGGAAATACCAGTTCAATGTGCAATTTTGAGCTGGATGATTCTGATCCGACGAAATATATGGATTACCTCAACAAGAATCTAAATGATTCACTGAGGCATCTATTCGGTGTG…
G6	2	CA03g03380	ATGGTTCAAAATGACATTGACGATGCATTAGATCAGCTAGGAATGATCAAGAGTGGAGGTGATCTGAGTAGCGTAGAGCTTGATGAAATTGAGGATCTTGAACTGGAGCTAAGATTTTTGAGGACCTTTATAAAGTACAAAAATGTTCTTTTGCCTGATTCCTTGGTCAAAATCACAGAGAAGGCCCAACGGATTGTGAAGGAGATTGATTTTGGTATAATTCCAGATGAACTAATATCACAGTTGCAGGAATTCGTTGAAGGTAATACCAGTTCAATGTGCAATTTTGAGCTGGATGATTCTGATCTGACGAAATATATGGATTACCTTGACGAGAATCTAAATGATTCGCTGAGGCTTCTATTCGGTGAGCCTGACCCTGATATGGCAAAGGAAGTG…
G6	3	CA03g03360	ATGGTCCAAAATGAAATTGACGATGCATTAGATCAGCTAGGAATGATCAAGAGTGGAGGTGATCTGAGTAGCATCGAGGTTGATCAAATTGAAAAACTTGAACTGAGGCTAAGATTTTTGAGGACCTTTATAAAGTACAAATATGTTCTTTTGCCTGATTCCTTGGTCAAAATCACAAGGACGGCCCAACAGACTGTGGAGAAGCTTGATTTTGGTAAAATTCCAGATGAATGCAGAACTAACATTAAAACGGAAAGTCTAGTATCTCAGTTGCAGGAATTCGTTGAAGGTAATACCAGTTCAATGTGCAATTTTGAGATGGATGATTCTGATCCGACGAAATATATGGATTACCTCGACAAGAATCTAAATGATTTGCTGAGGCTTCTACTCCGTGTG…
G6	4	CA07g16420	ATGGCTCAAAATTACATTGACGACATGTTAAATCACCTGAGAAGGATCGAGAGTGGAGGTGATTCTAACAACTTCAAGATTGATCAAATTGAGGCTCTTAAAATGGAGCTAAGATTTTTGAGAACTTTTAGCAAGTACAATCATGTTCTTTTGCCTAATTCCTTGGTCATAATTTCAAAGAAAGGCAAATCAATTGTGGAAATGCTTCACATAGTTTTCGGTGAAATTCCAGATGAATGTGAAGCTAGCCTTATTCTGGAAAGGCTAGAATCACAGTTGCTGGAATTCACTGAAGGTAGTGCCAGTTTAAGGTACAACTATGAGTTGAATGTTTCATATCTGTCAGAATATATGGATTGCCTTGACGAGAATCTAAATGATGTACTAACGTACCTGGAA…
G6	5	CA03g03770	ATGGCCCAAAAAGATATAGAGGATATGTTAGATCATCTAAGAAGCATCAAGAGTGGAGGCGATCTGAATAGCGACAAGATTAATCAAATTGAGACACTTGAAATGGAGCTAAGATTTTTGAGAACATTTACCAAGTACAATCATGTTCTTTTACCTGATTCTTTAGTCGGAATCACAAAGAAGGCCAAATTGGTTGTCGAAATGCTTCACACAGTTTTTGATGGAATGCCCGTTGAATGCAAAGCTAACCTTAATCTTGAAAGGCTAGTGTCACATTTGATGGAATTCGTTGAGGATAATACCAGTTCAAGGTTCAATTATGAGCTCAATGATTCAGATCTGTCAGAATATTTGGAGTTCCTCAACATGAGTCTCAATGATTCACCGAGGTATCTTGAC…
G6	6	CA03g04650	ATGCATCAATATGACATTGATCACCATATGTTATTTGACCTATCAAGTATCAAGATTGGAGTTGGCTGGGCTGGGTTCAATAATTATCCAATTATGAAACGTGAAATGCGGCTAAGATTTTTAAGAACCTTTATCAAGTACCATCATGTTCTTTCGCCTGATTTCTTAGTTAAAATTACGAAGAAGCTGCGAAAATGGATTGCGGAAATGCATGAGTTTAGCATAATTCTAGGCGATCACAAAACTATGCTCGAGGTGGAAAGACTAGTATCACAGTTGCCAAACTTCATTGAAAGTAATACCAGTTCAATGTGCAGTTTTGAGCTGAATGATTCTAATCAATCAGAATGTATGGATGGTCTCGGAAAGAATCTTAATAATGTACTAATGTGCCTGGAA…
G6	7	CA03g03730	ATGGGTCAGAATGACATTGACGATGTGTTAGATCACTTAAGAAGGATCAAGGGTGGAGGCGATTTGAATAGCGTCAAGATTGATCAAATTGAGACACTTGAAGTGGACCTAAGATTGTTGAGAACTTTTATGAAGTACCATCATATTCCTTTGCTTGATTCCTTAGCGAAAATCATATAGGAAAAGCTTCGCGTAGTATTTGATGGAATTCCAGATGTATGCGAGGTAGTATTGATGCTGCTGGAATCCGTTGAAGGTAATACTAATATAAGGTACATTTATGAGTTGCATGTATCATATTGCCTCGACAAGAACCTTAACGATTACCTGATAATGTGCCTGGCAAGGTGTTGGTTTGAGCATTCTTTGACGAATGAACAAACTCTTGAGATAAATCGA…
G6	8	CA03g03970	ATGGCTCAAAATGACATTAACAATGATGAGATAGTGGGCTTTGAGAATGAAGCAGAAAAAATAATTCAGTATCTGATTAGAGGTACAAATGAGCTAGATGTTGTCCCAATTGTAGGCATGGGAGGACAAGGGAAAACGACTATTGCTAGAAAGGTGTACGATAATATGAGCAATGCTTCTCACTTCGATGTTCAAGCATGGTGCATCATCTCCCAAACATATAACCGGATAAAGATATTGCAAGAGATTTTTAGTCAGGTTACCAATTCAAAGGATAAGGGAGATCAGGATGACGACGTCCTTGCTGACAAGTTGAGGAAAAGTTTAATGGGAAAGAGATATGTCATCATCTTGGATGATATGTGGGATGGCATGGCATGGGATGACTTAAGGCTTTGT…
G6	9	CA03g03710	ATGCATCAACATGACATTGATCTCCATGTGTTAGATGACCTATCAAGGATCAAGATTGGAGTTGGCTGGGCTGGATTCAATAATTATCCAATTATGAAACGTGAAATGCGGCTAAGATTTTTAAGAACCTTTATCAGGTACCATCATGTTCTTTCGCCTGATTTCTTAGTTAAAATTACGAAGAAGCTGGGAAAATGGATTGCGGAAATGCATGAGTTTAGCATAGTTCTAGGCGATCACAAAACTATGCTCGAGGTGGAAAGACTAGTATCACAGTTGCCAAACTTCATTGAAAGTAATACCAGTTCAATGTGCAGTTTGGAGCTGAATGATTCTAATCAATCAGAATGTTTGGATGGTCTCGGAAAGAATCTTAATAATGTACTAATGTGCCTGGAA…
G6	10	CA10g13570	ATGGATCAAAATGACATTGAGGATACGTTAGATCGTCTAAGAAGGATCAAGAGTGGAAGCTATCGGAATAGCTTCAATGTTGATCAACTTGAGACACTTGAAATGGAGCTAAGATTTTTGAGAACCTTTACCAAGTACGATCGTGTTCTTTTACCCGATTCTTTTGTCATAATCACAAAGAAGGACAAATTGATTGTGGAAATGCTTCACTCAGTTTTTGACGGAATTCCAGATGAATGCAAAGCTAGCCGTAATCTGGAAAGGCTCGTATCGCATTTGCTGGAATTCGTTGAAGATGGTACCAGTTCAAGGTTCAATTACGAGCTGAATGATTCCCATCTGTCAGAATATATGGATTTCCTCTGCATGAATTTCAATGATGCAGCGAAGTATCTGGAC…
G6	11	CA03g03910	ATGGCTCAAAATGACATTGACGATGTGTTAGATCAGCTAAGAAGGATCAAGAGAGGAGGTGATCTGAGTAGCGTCAAGGTAGATCAAATTGAGACGCTTGAAATGGAGATAAGATTTTTTAGAATCTTTAGCAAGTACAATCATTTTCTTTTGCCTAATTCCATTGTCAAAATCACAAAGAAGGCCAGAAGGATTGTGAAAATGCTTCACTCCGTTTATGATGGAATTCCAGATGAATTCAAAACTAACCTTAATGTGGAAAGGCTAGAATCACATTTGCTGGAATTCATTGATGGTGATACCAGTTTAAGGCACAATTATGTGTTGAATGTTTCAGATCTGTTGGAATATATGGATTGCCTTGACAAGAACCTAAATGATGTACGTATGTGCACGAAT…
G6	12	CA03g03960	CGTTGAAGATGCCTCTGCCGACAGTGGTCCCAAAGATGGACCCCCACCCACGAGGAGCATCGTGGAAAAAGAAGACGTTCCAACCACGTCTTCAAAGCAAGTGGATTGATGTGATATCTCCACTGACGTAAGGGATGACGCACAATCCCACTATCCTTCGCAAGACCCTTCCTCTATATAAGGAAGTTCATTTCATTTGGAGAGAACACGGGGGACTCTAGATCGACGACAAGACCCTGTGGTGATTATACGTAGTTGAAGAACGGTAATCTCTTCTGTTCAGTGATTGAAAATCCAAATGCTTGTAATATTAAGTATCTACAGTATTTTTAGTTATTTTTTTTTCTTTTACTCAATTGATTACCTTGCAGGAGTTTCTACAAGAAAATGGCTCAAAAT…
G6	13	CA03g03790	ATGGCTCAAAATGAAAACAAGGAAATGTTAGATCACCTAAGAAGGATCAAGATCGTAGGTGATCTAGATAGCTTAGATATTGATCAAATTGAGAAACTTGAAATGGATCTAAGATTGTTGAGAACCTTTGTAAAGTATCATCATGTTCTTTTGCCTGATTCCACAGTCATACTCACAAAGACTGCAAATCTGATTTTGAAAATGCTTCACCAGGATTTTAATTTAATTCCATATGAATGTACAACTAACCTTAATCTGGAAAGGCTAGAGTCACATTTGTTTGAATTCATTGAAGGTAATACCAGTTTAAGTTACAATTCTGAGTTGAATGGTTTTGATCTGTCGGATTATATGGATTGCCTCGGAGAGAATCTGAATGATGTACTGAAGTGCCACAGG…
G6	14	CA10g17980	ATGGAGAACTTCGAGAAAACTACTTCCCGTGCAAATGTTTCCACTCAATGCAGTGATCCATCAAATAATGAGAATTTTGTGGGGTTCAAGGAGGACGTGGAACAGTTAATTCAGAAATTGACTGGAGGAAAAAAAGAACGGGATGTTATCTCGATTGTTGGAATGGCTGGACTAGGCAAAACGACTTTGGCTAGAAAGGTGTACAACAGTCGTTCTATTGTTGACCACTTTGATGTTCGAGCATTTTGTACTATTTCACAAACATATAGCGTCAGGAAGCTGTTGATTGAGATTCATAAACAAGCTACGGGTGAAAAGCGCGACATCAAAGAGGAAGATAACGTCGCTGATTTGTTGAGGAAGGCTCTATTTCGCAAGAGATACCTCATCGTTTTGGAT…
G6	15	CA10g18010	ATGGAGAACTTCGAGAAAACTACTTCCCGTGCAAATGTTTCCACTCAATGCAGTGATCCATCAAATAATGAGAATTTTGTGGGGTTCAAGGAGGACGTGGAACAGTTAATTCAGAAATTGACTGGAGGAAAAAAAGAACGGGATGTTATCTCGATTGTTGGAATGGCTGGACTAGGCAAAACGACTTTGGCTAGAAAGGTGTACAACAGTCGTTCTATTGTTGACCACTTTGATGTTCGAGCATTTTGTACTATTTCACAAACATATAGCGTCAGGAAGCTGTTGATTGAGATTCATAAACAAGCTACGGGTGAAAAGCGCGACATCAAAGAGGAAGATAACGTCGCTGATTTGTTGAGGAAGGCTCTAATTCGCAAGAGATACCTCATCGTTTTGGAT…
G6	16	CA03g03260	ATGGTGAACGTTCTGACCGGTAAAAGTACTCCTGCTCGTGCAACGGCTTCCACCTATGGTAGTTTTCTATCAGTTGACGAGGAAATAGTTGGTTTTCAGGATGATGTGGAAAGTATAATTCAGCAATTGACGAAAGGAACGAAGGAACTAGACGTTGTCTCGATTGTTGGAATGCCTGGACTAGGCAAAACAACGTTGGCTACAATGGTGTTCAATCATCATGTTATTGATAAATACTTTGATGTCCGAGCGTCGTGCTCTATTTCGAAAGAATATAATTTGAGGAAGGTGTGTTCTGAGATTCTTAAACAAGTTCTAGGCAATGTAGATGGTATCCTAGATGAAGACATGCCCGACAAGCTGCGCAAGAGTCTAATGCGAAAGAGATATCTCATCGTA…
G6	17	CA10g18000	ATGTTCTTGCTTCCTTCCTTTAACGGAGGTAACAAAGTTATCTGTTCTGATATATGCATAAAAGGGGCCAAGCTAGCTGATATGGAGTATGTTGAGAGAATTCCTTCCTCTGCAGAGCCTCCCTCAGAACGGAGTTATCCATCAGTTGACGAAGAACTAGTGGGGTTTGACGATCATGCGAAAAATATATTTGTAAAATTGACGTCAAGGCGAAAGGACTTGGATGTTATTTCAATTGTCGGAATGGCCGGAATAGGGAAAACAGCTTTGGGTAGAAAGATATACAGTGATGTTTCCATTATTGGTCATTTTTATGTTCGAGCGTGGTGCTCCGTTGGACAAGCATATAATGTGAGAAAGTTATTTCTTGAGATTCTAAAACAAATTACGGGCGATAGG…
G6	18	CA10g17990	ATGTTCTTGCTTCCTTCCTTTAACGGAGGTAACAAAGTTATCTGTTCTGATATATGCATAAAAGGGGCCAAGCTAGCTGATATGGAGTATGTTGAGAGAATTCCTTCCTCTGCAGAGCCTCCCTCAGAACGGAGTTATCCATCAGTTGACGAAGAACTAGTGGGGTTTGACGATCATGCGAAAAATATATTTGTAAAATTGACGTCAAGGCGAAAGGACTTGGATGTTATTTCAATTGTCGGAATGGCCGGAATAGGGAAAACAGCTTTGGGTAGAAAGATATACAGTGATGTTTCCATTATTGGTCATTTTTATGTTCGAGCGTGGTGCTCCGTTGGACAAGCATATAATGTGAGAAAGTTATTTCTTGAGATTCTAAAACAAATTACGGGCGATAGG…
G6	19	CA07g05750	ATGGCTCAAAATGTCATTGACGATATGTTAGATCACCTAAGAAGGATTAAGAATGGATGCCATCTGAATGTTGACAAGATTTATCAAATTGAGAAACTTGAAAGGCAGCTAAGATTTTTTAGAACCTATGTGTAGTACCATCATGTTCTTGTGCCTTATTCTGAAGTCATTATCAGAAGGAAGGCTCAATGGATTTCAAGAACGCTTTACCGGATATTTGGTGGAATACTAGATGAGTGCAAAACTAATTACCTTAAAATGGAAACGCTAGCATCACACGTGATGCAATTCCTTGAAGGTGGTAATACTAGTTCAAGGTTCAATTATGAGCTGGATGATTCCTTTCTGTTGGAATATATGGATTGCCTTGACCAGAATCTAAACGATGTACTGCTGTGC…
G6	20	CA03g03700	ATGGTCCAAAATGAAATTGACGATGCATTACATCAGCTAGTAATGATCAAGAGTGGAGGTGATCTGAGTAGCGTTGAAGTTAATGAAATTGAGATACTTGAACTGGGGCTAAGATTTTTGAGGACCTTTATAAAGTACAAAAATGTTCTTTTGCCTGATTCCTTGGTCAAAATCACAAGGACGGCCCAACAGATTGTGGAGGTGCTTGATTTCGGTATAATTCCACATGAATGCAGAACTAACATAAATGCGGAAAGGCTAGTATCACAGTTGCAGGAATTCGTTGAAGGCAGCACCAGTTCAATATGCAATTCTGAGCTGGATGATTCTGATCCGACGAAATATATGGATTACCTCGACAAGAATCTAAATGAATCACTGAGGTTTCTATTCGGTGAG…
G6	21	None-determined	ATGGAGAACTTCGAGAAAACTACTTCCCGTGCAAATGTTTCCACTCAATGCAGTGATCCATCAAATAATGAGAATTTTGTGGGGTTCAAGGAGGACGTGGAACAGTTAATTCAGAAATTGACTGGAGGAAAAAAAGAACGGGATGTTATCTCGATTGTTGGAATGGCTGGACTAGGCAAAACGACTTTGGCTAGAAAGGTGTACAACAGTCGTTCTATTGTTGACCACTTTGATGTTCGAGCATTTTGTACTATTTCACAAACATATAGCGTCAGGAAGCTGTTGATTGAGATTCATAAACAAGCTACGGGTGAAAAGCGCGACATCAAAGAGGAAGATAACGTCGCTGATTTGTTGAGGAAGGCTCTATTTCGCAAGAGATACCTCATCGTTTTGGAT…
G6	22	None-determined	ATGCATCAACATGACATTGATCTCCATGTGTTAGATGACCTATCAAGGATCAAGATTGGAGTTGGCTGGGCTGGATTCAATAATTATCCAATTATGAAACGTGAAATGCGGCTAAGATTTTTAAGAACCTTTATCAGGTACCATCATGTTCTTTCGCCTGATTTCTTAGTTAAAATTACGAAGAAGCTGGGAAAATGGATTGCGGAAATGCATGAGTTTAGCATAGTTCTAGGCGATCACAAAACTATGCTCGAGGTGGAAAGACTAGTATCACAGTTGCCAAACTTCATTGAAAGTAATACCAGTTCAATGTGCAGTTTGGAGCTGAATGATTCTAATCAATCAGAATGTTTGGATGGTCTCGGAAAGAATCTTAATAATGTACTAATGTGCCTGGAA…
G6	23	CA03g03690	ATGAGTTTTCAGAACCTTCCTCTTAAGCCCTTCTCTGAGGTAGAGCCATCTAAGCATCTTCCAACTCATCGTAGCAATCCTGTGAATGATGAGGAGATAGTTGGATTTGGAATGAAGCAGAAAAAAATACTCCAATATCTGACTAGAGGTAGCCATGACAGAGAAGTCGTCCCAATTGTAGGCATGGGGGGTCAAGGGAAAACAACTATTGCTAGAAAGGTGTACAATAATGGCAGCATTGTTCACCATTTTGATGTTCGAGCATGGTGCTTCATTTCCCAATCATATAACCGGAGGGACCTATTACAAGATATTTTTAGTCAGGTTACAGGTAAAGAGGATAAGGGAGATAAGGAAGACATTCTTGCTGACAAATTGCGGAAAAGCCTAACGGGATGA…
G6	24	CA10g18060	ATGGCCGGAATAGGGAAAACAGCTTTGGCTAGAAAGGTATATAGTGATGTTTCTATTATTGATCATTTTGAAGTTCGAGCTTGGTGCTCTGTTGGACAAATATATAATGTGAGAAAGTTATTTCTTGAGATTCTAAGACAAATTACGGGCGATAGGTATCTTAATGTGGATGATCCTGCTTACATGTTGCGGTGGAATCTTTTGGGAAAAAGGTATCTCATCGTATTGGATGACATATGTGAAAGTGAGTCATGGGATGTTTTAACACGATGTTTCCTTTCTATGGAAAGGAGAAGTAGAATAATGGTAACTACGAGAAATGCAGAGCTAGCTCGGTATATAAGGTTGTATAGTGAACCTTATTTGCTTCCATTTCTAAGAGATGAAGAGAGTTGGGAA…
G6	25	CA10g18050	ATGGCCGGAATAGGGAAAACAGCTTTGGCTAGAAAGGTATATAGTGATGTTTCTATTATTGATCATTTTGAAGTTCGAGCTTGGTGCTCTGTTGGACAAATATATAATGTGAGAAAGTTATTTCTTGAGATTCTAAGACAAATTACGGGCGATAGGTATCTTAATGTGGATGATCCTGCTTACATGTTGCGGTGGAATCTTTTGGGAAAAAGGTATCTCATCGTATTGGATGACATATGTGAAAGTGAGTCATGGGATGTTTTAACACGATGTTTCCTTTCTATGGAAAGGAGAAGTAGAATAATGGTAACTACGAGAAATGCAGAGCTAGCTCGGTATATAAGGTTGTATAGTGAACCTTATTTGCTTCCATTTCTAAGAGATGAAGAGAGTTGGGAA…
G7	1	CA01g08280	ATGGCTGAAGCTTTCCTTCAAGTTCTGCTAAACAAATTGACTTTTTTCATCCAAGGGGAACTTGGATTGGTTTTGGGTTTCGAGAAGGAGTTCAAAAATCTTTCAAGCATGTTTTCTATGATTCAAGCTGTGCTAGAAGATGCTCAAGAGAAGCAATTGAAGTACAGGGCAATAAAGAATTGGTTACAGAAACTCAACGTTGCTGCATATGAAGTCGATGACATCTTGGATGAATGTAAAACTGAGGCAGCAAGATTCAAGCAGGCTGTATTGGGGCGTCTTCATCCACTGACCATCACTTTCCGTTACAAGGTGGGAAAAAGAATGAAAGAGCTGATGGAAAAGCTAGATGCAATTGCAGAGGAACGAAGGAATTTTCATTTGGATGAAAGGATTGTA…
G7	2	CA01g08330	ATGCATTATTTACTCATCAACTTTGCGTTACAATTCTCAACTCTAAACTCAAGCTACCACAATATTCAACATATGGCTGATACTCTCATTCAAGTTGTGATAGACAATATCACTTCTTTCCTTGAAGGAGAACTTGCGTTGCTTTTCGGTTTTGAAAATGAGTTGGAAAGACTTTCAAGCAGGTTTTCAACAATCCAAGCAGTGCTTGAAGATGCTCAGGAGAAGCAACTCAAAGACAAGGCAATAAAGAACTGGTTACAGAAACTCAATGCTGCTGCATATAAAATTGATGACATGTTGGACGAATGTAAATATGAGGCAACAAAACTCAAGCAGTCCCGATTAGGGCGTTATCATCCTGGGATTATCACCTTCCGCTCCGAGATTGGGAAAAGGATG…
G7	3	CA01g08290	ATGGCAGAAGCTTTCGTTCAAATTCTGGTAGACAATATCAGTTCTTTCCTTCAGGGGGAACTTGTATTGTTTTTCGGTTTTGAAAATGAGTTGGAAAATCTTTCAAGTCGGTTTTCTACAGTCCAAGCAGTGCTTGAAGATGCTCAGGAGAAGCAACTCAAGGACAAGGCAATAAAAAACTGGTTACAGAAACTCAATGCTGCTGCGTATAAAATAGATGACATGTTGGACGAATGTAAATATGAGGCAGCAAGATTCAAGCAGTCTCGACTAGGGCGTTGTCATCCAGGGATTATGACCTTCTGTCACAAGATTGGGAAAAGGATGAAAGAGATGATGGAGAAACTAGAAGCAATTGCTAAGGAAAGAAAGGATTTTCATTTGCATGAAAAACTTATA…
G7	4	CA01g08310	ATGGGGGGTTTGGGAAAGACGACACTTGCCCAAATGGTCATCAATGATCAGAGAGTAAGAGAGCACTTCAATCCCATAACATGGGTTTGTGTCTCAGTTGATTTTGATGAGAAAAGATTGATAAAGCTGATTGTAGGAAATATTGAAAAAAGTTCTCTTGATGTCGAGGACTTGGCTTCATTTCAGAAGAAGCTTCAGGAGTTGTTGAATGGAAAAAGATACTTGCTTGTATTAGATGATGTTTGGAATGATGATCAAGAGAAATGGGCTAATCTAAGGGCAGTCTTGAACGTAGGGGCAAGCGGTGCTTCTGTTTTAACCACTACTCGTCTTGAAAAGGTTGGATCAATTATGGGAACTTTACAACCTTATAAATTGTCAAATCTCTCTCAAGAAGAT…
G7	5	CA04g03450	ATGGCCGAAGCTTTCATTGAAGTTTTGTTACAAAACCTTAGCTCTTTTATCCAAAAGGAGCTAGGCTTGCTTTATGGCATCGATGAAGAATTAAGAAAGCTTTCAAGCTCACTATCGACGATCAAGGCTGTCCTTCAAGATGCAGACCAGGAACAACTGAGCGAAAAGGCGATAAGAAACTGGTTGCAGAAGCTAAACAGTGCTACTTATGAAGTTGACGATGTCTTGGATGAATGTGCAGTGAAAGCCATCGGGTTGAAGGAAAGAGCGCGAAGAATTGGATGCATTTCGATGCCATCTGGTTTTTCTTTGGAGAATGTCTTCTTTCGTCATCAGATAGGGAAAAAGGTTAAAAATGCCATCAAGAAACTAGATGGAATCGCTGAGGAACGTATTAAG…
G7	6	CA01g31430	ATGGCAGATATAGTCTTGGCTCCACTTTTGCAGGTACTCTTTGAGAAATTAGCTAATCCAATAGTACAGAAGTTTGCTGAGTGTTGGGAGTTCGAGGACAGAATCAACAAGGTTAAGGAAGTACTACCCCTAGTCCAAGAAATTCTTGAAGATGCAGAAGAGCAACAAACGGTAGATAAAGCAGTCAAGATTTGGGTGTCCAAGATTAAAGATGCAGCTGACAAGGCAGAGGACTTGCTTGAAGAGTTTGTCCACAAAAGCCAATTGAGAACCTATGCAGTAAATATAACAAAGATGAGGAATGTTCTTGATACTTTACAAAAAGCTGCAATTGAAGGGTTAAAGTTGAACCTAAAGGAAAGGAAAACAGGTGATAGGCTATCCAAAAGAAGAGAAACT…
G7	7	CA01g31440	ATGCAGTATATGGCTGACTTGGTCCTGTATCCTGTTTTACAGGTGATTCTTGAAAAGTTAGCCAGTCCGTATGTGCAGAAGTTCCATGATCTCTATCATTTGAGGGAGAACATAGAAAAACTGCAGAATACACTACCAACTGCTAGAGCTTTTCTTGATGATGCACATAAGCGACAAGAAACCGATGAACATGTTGAAAACTGGTTGGTGAAGCTCAAGGATGTGGCGTACCAGTCGGAGAACTTACTGGATGAATTTGCTGCAGAAAGTGTACTGTGTGAGCATCGCACTGGAAAAGCCAAACAAGTAAGCACTTTATTCCTACCTTTTGAACCATCGAAGCATCTTTTTGACCTTGCAAAAATGCTACCGAAAAAACTTAAGGAACTAGATGAGATT…
G7	8	CA03g03650	ATGGCTGAAATTCTGTACAATCTTGCTGCTGAAATCTTGAAAAGTTTGGGTTCTCTTGCTGCTGAAGAAGTAGGATCTATTTACGGACTAGCCGATGAGCTGCACAAGTTTTCTACTACAGTTTCTTCCATCCAAGCCGTACTCATTGATGCGGAGGAGCAACAAGGGAGTAGCAACCAGTTGAAGGACTCGATAGCCAGGCTTAAGAAAGTGTTCTTTGAAGCTGATGATCTCTTGGATGATGTCGCCACTGAAGTTGAGCATCGAAAATTGTTCAATAAGGTAGGAATCTTCTTCTCAAAATCAAATCCAGTGATTTTTAATCGTAAGTTAAGTTATCGTCTCAAGGCCATTCGGAGAGACCTAGATGTAATCGCAAAAGATAGGGCCTCCTTAAAC…
G7	9	CA03g04630	ATGGCAGAAATTCTGTTCAATCTCGCTGCTGAAATCTTGAAAATCTTGGGTTCTCTTGCTGCTGAAGAAGTAGGATCCATTTACGGACTATGCGATGAGCTTAAAAATCTTTCTGCTACAGTTTCTTCCATTCAAGCCGTACTCATTGATGCAGAGGAGCAGCAGGGGAGTAGCAACCTGGTGAAGGACTGGATAAAAAGGCTTAAGAAAGTGTTCTTTGAAGCTGATGATCTCTTGGATGACGTCGCCACTGAAGTTAAGCATCGAAAATTGTTCAATAAGGTTGGCATCTTCTTCTCAAAATCAAATCCTATAATTTATAACGGTAAGATAAGTCATCGTCTCAAGTCTATTCGACGAGACCTAGATGTAATTGCAAAAGATAAGGCCTCCTTAAAC…
G7	10	CA05g01170	ATGGAGATAGCTTTCACTGCACATGATATTCTTGAGAGGATAACCTCGAAACGAGTTTGTGAAATGGCCTTGAGATGGAATTTACAAGGTCATCTCGACGAAATGCAGCTGCATCTGAAGTCAGCAATGCAAGAAAGCTTTCATGATCAGAACGGGGCGGTGGAGTTGCTAAGGAATGCACTTTCCAAAGCTGATAAGATCTTTGATGAACTTGAAGTTCACACTTTGCAAAGCCAAATGCAGCCTCTTCGACGACTTGAATTATCGAAGGTGCGGAATTTCTTCTGTAGCGTAGAAGTTCTTGCTTTTAGAGTTCAGATAGGTTCAAGAATCAGAAATCTGAACAGTAGATTAGTCGAACTACAAATCCATTGGATGCCTAACTTGCATCAGTTAGGA…
G7	11	CA05g01210	ATGGATCTTGTTAAAGAATCTGCAACTTTCCCTTCCATCACCTCAGATACAGATGTCGTAGCTGATATGCTTTTACTCAAATTGTATTCTGTTGTTGACATCGCGAAGACTTTCAATATGCATTCTGCGCTAAGAGAAGTAGAGCACTTTGTTAGACAAAGAGAAGGCAATTGCTGTTTCCGTAAGAAGGATGCTGAGATGCTAAAGCTAAGTTTTTATCAAGCTGAAAATGTGATTGAAGAGTATGAAATTTTCACTCAGCGAAAACAGTTGCTTTTTCCAAGTTCAAAGTTATCAAAGGTGTGTCGATTTTTCTCCTGTCTATTACAGTCTATGGCTTATAGAATTCGATTATGTCTTGAAATTCGAAAACTCACTAAGAATTTGGATAAGGTACAC…
G7	12	CA09g11470	ATGGCTGAAGTGCTTGTCTCCATTGTGCTTGATCAATTGGGCACTTTCATTGTGGAGAAAGTTAAGGGGCAAGTACAAGAGCTTAAAATGGCTATTGGGATCAAGAAAGAGATCCGAAGTCTTTCCTTGGTTGAAAATGATAAGAGAAGCATTGGATGATGCTGAGAAAAAAAGAGTTAAAGACAAAAATGTTAAGCATTGGCTAGAAGTTCTTGAAGCTTTCTCCTATGATGCAGACAATGTCTTAGATGAATGGCGCACAAGAATACTCCTGCAAGAATTTGAAAGAAATGAGGCTGCTGCTGCTGGTGGTGCTTCAATTCCTAGGAAGAAAGTAAGTTGCTTTATTCTACCTTCTTGTTTTACTTTCAAGAAATTTGAGGTCGATCGTGATATTGT…
G7	13	CA05g00030	ATGGCGGAATCGTTCTTGTTCAATATCATTGAACGAGTTTTGGCTAAAGTTTCTTCAATTGCTGTATATGAGATCAGTCTAGCTTGGAATGTTAAGACAGATCTACGGAAACTCCAAAGCACATTATCCACCATCAAAGCTGTACTTCTAGATGCAAATGAGAAGCAGGCAAAGAACCATGAAGTGAGAGATTGGCTGGAAAAGCTCAGAGATGTTGTTTATGATGTCGATGATTTGATGGATGATTTATCGACACAGCTGTTGCTGCAAATGCATTTCCAGAAAAGCTTTGGGAAGAAGGTAAGAAGATTCTTTTCAAGTTCAAATCCAATTATATATCGATTCAAGATTGGCAGAAGGGTAAAAGAAATCAGGGAGTTACTGAATGAGATTGCAGAT…
G7	14	CA02g21230	ATGGATACAGATCTTCAAGCCGGGTTCGCATCGTACACCTTTTCCAACCTCTTTGCGGATTTCACTAAACTCGTAAAGGATGAAATAATGAAGGTTTTTGGAGTTAGTGATGAGATGCGGAAGTTAGATAGATTGATCCTTAAAGTCAACGATGTGATCGATACCTTAGAGACAAGCTACGCAGCCTCTCCTACAAATATACTCAAGAAGCATGCTTGGGTTGAAGAAGCCAATAGGCTTAAGTATG ATGTGGATGAGTATTTGGAAGATATTTCAATACAATTAGGTGTTTGCAAAGGTGACTCAAACATACTTAATGCACTGTTATCTACTTTCAAGTTAGATGCCCCACATAAAATTAGTCAGCATGTGAAAAAGTTAGAGGAGCTTATTGCGGA…
G7	15	CA05g01220	ATGGCAGCAGCATCTTTTCTCTTCAATATTGCAAACTCCATCTTAGGGAAATTAGGATCACTTGCTCTTCAAGAATTCTACTTAATATGGGGTGTTAAAAATGAGCTCAACAAGCTCAAGAAAACTTTAGTCACCATCAGAGATGTACTCCTGGATGCTGAGGAACAACAGGCCAAGAATCATGAGTTAACCAATTGGCTTGAAGAACTCAAAGATGTTCTTTATGATGCTGATGATTTTCTTGATGAAGTTCAGACTTATCATGTGCTGCAACAAAGTCAAAGAGTGAAACAAAAGGTTTGGTTTGCTGTATTCTCACCTTTTAAGTTGTTTGTTTTTCGATATCGAATGAGTCATAAGGTGAAGGATATTAGGGAGAGGTTAGATAGTATTGCAGCT…
G8	1	CA00g89570	ATGGCTGATGCTGTTGTCGAATTTCTCTTGTTAAATTTGAAACAGCTACTCCTTTATCATGTGGATTTGCTTTCAGGAGTAAAGGATCAAGTTGAATCTCTTCATAGAGACCTTAGTTTGATGAAAGCTTTTCTTAAAGACTCTCGGGAGAAGCGCAGTGAGTATGAATATGTTAGAGAGTTGGTAAGCCAAATCACAGTTGTGGCTTATGAGGCGGAGGATATAATTGACACCTTCGTGACTAATGCAGCGATGCAAAAGGCTAGGAGCACTGTCAGGAGAGCCTTTCACGTATTTGATCACTCGTCCATGCTTCGGAATGTGGCAAAGGAAATTGAATCAATCAAGGTGAAGGTGAAGGAGATTTATGATAAGAAGATGTTTGGGATTCAAAATCTA…
G8	2	CA09g00650	ATGGCTGATGCTGTTGTCGAATATCTCTTGTTAAATTTGAAACAGCTACTCCTTTATCATGTGGATTTGCTTTCAGGAGTAAAGGATCAAGTTGAATCTCTTCATAGAGAGCTTAGTTTGATGAAAGCTTTTCTTAAAGACTCTCGGGAGAAGCGCAGTGAGTATGAATATGTTAAGAGAGTTGGTAAGCCAAATCACAGTTGTGGCTTATGAGGCGGAGGATATAATTGACACGTTCGTGACTAATGCAGCGATGCAAAAGGCTAGGAGCACTGTCAGGAGAGCCTTTCACGTATTTGATCACTCGTCCATGCTTCGGAATGTGGCAAAGGAAATTGAATCAATCAAGGTGAAGGTGAAGGAGATTTATGATAAGAAGATGTTTGGGATTCAAAATCT…
G8	3	CA01g27920	ATGGTTGATGTAGCAGTGAGCTTTCTGCTGGAGAACTTGACGCAGTTGTTGCGGGACAATGCGGAGTTAATAGTAGGAGTTAAAGGTGAAGCAGAGAATCTACTTGAAGATCTAAGTGAATTCAATGCTTTTCTCAAGCAAGCTGCCATTGTTCGCAGCGAAAATCCAGTACTGAAAGAGTTGGTGAAGAGTATCAGGAAAGTAGTCAATCGAGCTGAAGATGCTATTGATAAATTTGTAATAGAAGCTAAGCTTCACAAGGACAGAGGGGTAACAAGGTTGTGGGAAAATATTGGACATTATAAAAAAGTGAAGGATGTTGCAGAGGAGATTAAAGGTATTAGAGATAGAGTTAGAGAAATCAGGCAAAACAATGCACATGGACTTCAGGCACTTCAA…
G8	4	CA01g01540	ATGGCTGATGCTGTTGTCGAATATCTCTTGTTAAATTTGAAACAGCTACTCCTTTATCATGTGGATTTGCTTTCAGGAGTAAAGGATCAAGTTGAATCTCTTCATAGAGAGCTTAGTTTGATGAAAGCTTTTCTTAAAGACTCTCGGGAGAAGCGCAGTGAGTATGAATATGTTAAGAGAGTTGGTAAGCCAAATCACAGTTGTGGCTTATGAGGCGGAGGATATAATTGACACGTTCGTGACTAATGCAGCGATGCAAAAGGCTAGGAGCACTGTCAGGAGAGCCTTTCACGTATTTGATCACTCGTCCATGCTTCGGAATGTGGCAAAGGAAATTGAATCAATCAAGGTGAAAGGTGAAGGAGATTTATGATAAGAAGATGTTTGGGATTCAAAATC…
G8	5	CA11g02410	ATGTTTAAAAAAGGGCCTTCTTTGGAGGATGATGAAGTGGTTGGCTTTGATGAAGAAGCTAACAAAGTGATCAAGCGACTTTTTGGAGGACCGGCAGAATCTCTGGACATTGTTCCAGTAGTGGGTATGCCCGGTCTTGGAAAAACTACACTGGCTAGGAAAATCTACAATGATTATAAGCTTTCATATGAATTTTTCAGCATCATTTGGGTTTACATCGGACAATCTTACAAAATAAAGGATATTTTTCTTAATATTCTCAAAGTCTTCACAAAACACATAGAAGATCATCTCAATGACGATGTGGACACATTAGCTAATGTAATTAGTGTTTATATGAGTAAAGGCGGCAGGTGTCTCATAGTTTTGGATGATGTGTGGGAAGCAATAGTTATTGAT…
G8	6	CA03g03390	ATGGCAGATGTAGCATTGCAATTTGCAGTGGAGATATTGGTTCCGATAATAAAGGAAACTTGGAAGTACATTGATAGTGGAAAAGAAGATTCTGCAAATGAACTACTGGGAGAACTTAATCGTTTAAAGGCCTTCTTGCAGGATGCTGCAAAATATCGTCAAAGCAACAGTGAACAGTGGAAAAACTTTGTCAAGGAAGTCCAAGTTATGGTATATGAAGCTGAGGGTCTCATTGATAAGCTCATGGTTGAGATGAAGCTGCACCAAAAGAAAAATAAATTTGAACAGATCGTGGATATTAAATATCACAAAACCCTTAAGGATCTTGTAGAAGACATCAAAGCAATTCTTGGAAAGGTGAAGAATATTCGCGAAGCAAATCTGCAGGCTTTCCAGGCA…
G8	7	CA11g01390	ATGACTGAAGTAGCAGTGAATTCTTTGTTGGAGAATTTGTTAGAGTTGGCCCGTGAAAATGTTGATTTGATTGTTGGTGTACAAGACGATGTGAAAGATCTAACCGCAGAGCTTCAAATACTCAAAGCTTTTCTACAAGAAGTTTCAAAGATCAATAGAGACACTCAAAGTTGGAAGCAGACAATGAAAGACATCAGAAATGTGGTTTACAAAGCTGAGGACTCCATCAACAAATTCCTTGGTAGGGCTAAACAACACCGAGACAGTAATCTAGCTGCAAAATGGATGGACGTTACATATTGGACCTCAGTCAGGAATGTCGCTAAGGAGATTAAGTCCATCAGGATTGACCTGAACGATCTTCAAGTCAAATATACACCTCTTTTGGAGGAGGCCACT…
G8	8	CA11g01410	ATGACAGAAGTAGAGGTGAGTAATTTGGTGGAGAAGCTGATCGAGTTGGGCCGTGAAATTGAGCTGAACAATGAGGAAGCAAAACATGTGTTTGATCTGATGAAAAGCTTTCAAAAATGGAAGGTAAATCTAGAAAATGCTTCCCAGCTCGACAAGAGCACGCAAGATTGGGAGGAGAAAATGAAAGACATCAGAAGTGTGGTTTACAAAGCACAAGACACGATTGACCAAATCCTGGTCGAGGCCAATCAGCAACAACTTAAACACCAGGCAACTACTATACGGGCTGCAGGTTTCTGCCCCTGCTTTAATGATAGCACTAATGGTACAACAGTGAGTCGGTCCACCAATAGAGGTACTTCGGCCTACAGGCTGTCTAGTAACGAGTCTAGAGTGATC…
G8	9	CA11g02470	ATGACTGAAATAGCAGTGAATTCTTTGTTGGAGAAGTTGTTAGAGTTGGGCCGCGAAAATACTGAGCTGATTGTTGGTGTACAAGACGATGTGAATGATCTAGTCGCGGATCTTCAAATACTCAAAGCTTTTCTAAAAGATGCTTCGAAGATCGATGGAGACAATCAAGGTTGGAAGCAGTCATTGAAAGAGATCAGAAGTGTGGTTTACAAAGCTGATGACTCCGTCGACAAGTTCCTGGTTGAAGCTAAAGAGCACCAAGACACTCATCCAGCTGCAAAATGGATTGATGTTCCATATTGGATCAACGTTAAGAATGTTGCCAAGGAAATTCAGGCCATCAAGAATAAAGTGAAAGATCTTCAAGTCAAATATAAACCTCTTTTGGAGACGGACACT…
G8	10	CA08g04960	ATGGCGAACGTAGCTGTGGAATTTCTGGTGGAGAACTTGATGCAGCTGCTGCGGGACAACGCAGAGCTGATTCTTGGGGTTAAGGAGGCTGCTGAGAGTCTACTTCAAGATCTTAATGATTTCAATGCTTTCCTTAAGCAAGCTGCCAAATGCCGCAACGAGAACGATGTTCTCAAAGAATTGGTCAAGAAGATTAGAACCGTTGTTAACTCTGCTGAAGATGCTATTGATAAGTTTGTTATTGAGGCTAAGCTTCACAAGGACAAGGGAGTAACCAGGGTATTAGACCTTCCCCATTATAAAAGAGTCAGGGAAGTAGCTGGCGAGATCAAAGCTATACGAAACAAAGTCAGAGAGATCCGCCAGAATAATGCCATTGGCCTTCAGGCCCTTCAAGAT…
G8	11	CA11g01460	ATGACTGAAGTAGCAGTGAATTATTTGGTTGAGAAGTTGTTAGAATTGGGCCGTGAAAATGTCGAGTTGATTACTGGTGTACAAGACGATGTGAATAATCTGGTCGCGGACCTTCAAATACTCAAAGCTTTTCTAAAAGATGCTTCGAAGATCGATAGAGACACTCAAGGTTGGAAGCAGTCATTGAAAGAGATCAGAAATGTGCTTTACAAAGCTGAGGACTCCGTCGACAAGTTCCTGGATGAAGCTAAACAGCACCAAGACACTCATAAAGCTGTCAAATGGATTGATATTCCATATTGGAGCAAAGTTAGGAATGTTGCAAAGGAAATTCAGTCCATTAGAAACAAAGTGAAAGATCTTCAAGACAAATATAAAGCTCTTTTGGACGCCATTCAA…
G8	12	CA06g12190	ATGCAATCCATTTGATTATGTTTAAAAAAGGGGCCTTCTTTGGAGGATGATGAAGTGGTCGGGTTTGATGAGGAAGCTAACAAAGTGATCACGCGACTTTTTGAAGGACCGGCAGAATCTCTAGACATTGTCCCAGTGGTGGGTATGCCCGGTCTTGGTAAAACTACACTGGCAAGGAAAATCTACAATGATTCTAAGCTTTCATATGAATTTTTCAGCATCATTTGGGTTTACGTTGGACAATCTTACAAAATAAAGGATATTTTTCTTAATATTCTAAAATTCTTCACAAAACGCATAGAAGATCATCTCAATGACGATGTGGACACATTAGCTAATCTAATTAGTGATTATATGAGTAAAGGCGGCAGATGTCTCATCGTTTTGGATGATGTGTGG…
G8	13	CA03g03810	ATGGACATTGAATATCACAAAACCGTTGGGGATCTTACAGTAGACATCAGAACAGCGCTTGAACAGGTGAAGAAGATTCGCAAAGATAATCCGCAGGCTTTCCAGGCAAAGCCAATCCTAGATTATCACCCAGAAGTTGTTGCCTCGGGCACACAGGTAATACCCAGAAACACTACTTATGCCACTTTTTTTAACAATTTTTTTTAGCAGAAAAAACCACCACCAAGATAGTCCTTTCCTGTTTTAGAAATTGTTAGGAAGAAAAGTTCGTCTCTTTATACAAAAAGTGTCCAATGTAGGACCTATACATATGATATGTAGGATTCCTTCTTGTGTTGCAAAGAGATGGCCTCAAAGAAGAAGGTTTCATGTTTCACCAATGAAGTTAATATCTCAAAA…
G9	1	CA05g02840	ATGGAGATTAGCACAGGTACTCATGATGATATCGTGCACGGGCTTGATGATGACTTGGAGATCATAGTGAAAAGATTGAGAGGACCACCGTTGGATCTTGACATTGTCACAATATCAGGCATGGGTGGCATTGGCAAAACAACACTCGCTAGAAAAGCTTATGATCATCTTTCAATCAGGTATCACTTTGACACTCTTGCTTGGGTTACAATATCTCAAGAATTTCAAGGTAGAAATGTACTTTTAGAGGTTATAGGTTGCATTTCCAACACAAACGATTATGATAAGATGGATGACAATGAGTTAGCTGATCTAGTGCAGAAAAAACTAAAGGGTCCAAGATACCTTGTCGTTGTTGATGATATTTGGAGGATAGATGTTTGGGATAGTATAAGAGGA…
G9	2	CA00g94820	ATGGAAGCTTACATAGCTGTAATTTCTCTTCTTCAAACACTTGAGCAGTTTCAGGAGAGACACCCTGTGCTCATTCAAGGTCAAACTGCTAAAACACTAGAATCCCTTCATAATACTGCTGAATATTTTCAAAATTTTCTCGAAGAAGCTAGCAAGAGTAGATTTGATCCTGAAAAAATCAAATCTTTCGAGGAAATAATAAGATCTGCTGCTAATGATGCAGAAGATGTTATTGAGATGTGCTGGACATGTGTAAATGCATCGGAAAGTTCGCTAAACAAGAATTTGCGAAGGAATTTGCGACCGGTGGTTAAAAGAATAAATACAATAAGGAATGAAGTGATGGAGACTGTGTCTGATTTTAGCACAAGTAGTCGTAATGATCATCGCTTTCTTGAA…
G9	3	CA09g16830	ATGGCAGCTTACGCAGCTGTAATTTCTCTTCTTCAAACACTTGAGCAGTTTCAGGAGAGACACCGCGTACTCATTCAAGGTCAAACTGCTAAAACACTAGAATCCCTTCATAATACTGCTGAAAATTTTCGAAATTTTCTCGATGATTCTAGCAGGAGTAGATTTGATCCTGAAAAGATAAAATTTTTCGAGGAAATAATTATATCTGCTGCTAGCGATGCAGAAGATGCTATTGAGATGTGCTGGACATGTGAAAATGCATCTGAAAGTTCACTAAACAAGAATATACGAAGGAATTTGGGACCGGTTGTTGAAAGGATAAATACAATAAAGAATGAAGTGATGGAGATTGTTTCTGATTTTAGCACAAGTAGTCGTAATGATCATCGATTTCTTGAA…
G9	4	CA08g00730	ATGGCAGCTTACTCTGCTGTAATTTCTCTACTTCAAACACTGGAGCGATTTCAGGAGAGACAACCCGTACTCATTCAAGGTCAAACTGCGAAAACACTAGAATCCCTTCGCGATACTGCTGAATATTTTCAAAATTTTGTCGAAGAAGCTAGCACGAGTAGATTTGATCCTGAGAAAATCAAATCTTTCGAGGAAATAATAAGATCTGCTGCTAGTGATGCAGAAGATGTTATCGAGATGTGCTGGACATGTGGAAATGCATCTGAAAGTTCACTAAACAAGAATTTGCGACCGGTTGTTACAAGAATAAATACGATAAAGAATGAAGTGATGGAGATTGTTTCTGGTTTCAGCACAAGTAGTCACGACATGGATGATCATCGATTTCTTGAATCCGCG…
G9	5	CA05g02540	ATGGCTTATGGTTCTGTACTTTCTCTTCTTCAAACTTTAGAGCTACTTCAGCAGACTAACCCCAAACTTATTCGGGGTCAAACTGCTGAAATGCTTGATTCTCTTCATGCGACCGCGGAATATATTAAAAATGTTCTTGAAGACACAAGCAAGATCAGAAGGTCTGATGATGATGCTGAAAATATCAAATTGTTGGAGGAAAAAATTAGAGTTGCTGCTAGTGATGCAGAAGATGTTGTTGAGCGGAATTATCATCAGTTCTTCATAGGCTTAAGCTGGAAATTGGGAGCAGCGCGTAAAACTTTTCCAGACAAAGATTTGAAAACAGTTGTTGAAAAAATGGTTACAACAAAGAAACAAGTGACGGAGCTTGTTTCTTGTTTTAGCTCAAGTACTCAT…
G9	6	CA05g02490	ATGGCTTATGGTTCTGTACTTTCTCTTCTTCAAACTCTAGAGCAACTTCAGCAGACTAACCCTGAACTTATTTGGGGTCAAACTGCTGAAATGCTCGATTTTCTTCATGCTACTGCAGAATATTTTAAAAATGTTCTTGAAGACACAAGCAAGATCAGAAGGTCTGATGACGATGCTGAAAAAATCAATTCGTTGGAGGAAAAAATTAGAGTTGCTGCTAGTGATGCAGAAGATGTTGTTGAGCTGAATTATTATCAGTTCTTCAAAGGCTTGAGCTTGAAATTGGGAGCAGCGCGTAAAAATTTTCCAGACAAAGATTTGAAACTAGTTGTTGAAAAAATGGATACAACAAAGAAACAAGTAATGGAGCTTCTTTCTTGTTTTAGCTCAAGTACTCAT…
G9	7	CA10g21150	ATGGAAGCTTACATAGCTGTAATTTCTCTTCTTCAAACACTTGAGCAGTTTCAGGAGAGACACCCTGTGCTCATTCAAGGTCAAACTGCTAAAACACTAGAATCCCTTCATAATACTGCTGAATATTTTCAAAATTTTCTCGAAGAAGCTAGCAAGAGTAGATTTGATCCTGAAAAAATCAAATCTTTCGAGGAAATAATAAGATCTGCTGCTAATGATGCAGAAGATGTTATTGAGATGTGCTGGACATGTGTAAATGCATCGAAAAGTTCGCTAAACAAGAATTTGAGAAGGAATTTGCGACCGGTGGTTAAAAGAATAAATACAATAAGGAATGAAGTGATGGAGACTGCGTCTGATTTTAGCACAAGTAGTCGTAATGATCATCGCTTTCTTGAA…
G9	8	CA10g21180	ATGGAAGCTTACATAGCTGTAATTTCTCTTCTTCAAACACTTGAGCAGTTTCAGGAGAGACACCCTGTGCTCATTCAAGGTCAAACTGCTAAAACACTAGAATCCCTTCATAATACTGCTGAATATTTTCAAAATTTTCTCGAAGAAGCTAGCAAGAGTAGATTTGATCCTGAAAAAATCAAATCTTTCGAGGAAATAATAAGATCTGCTGCTAATGATGCAGAAGATGTTATTGAGATGTGCTGGACATGTGTAAATGCATCGGAAAGTTCGCTAAACAAGAATTTGCGAAGGAATTTGCGACCGGTGGTTAAAAGAATAAATACAATAAGGAATGAAGTGATGGAGACTGTGTCTGATTTTAGCACAAGTAGTCGTAATGATCATCGCTTTCTTGAA…
G9	9	CA10g20620	ATGGCAGCTTACGCAGCTATAATTTCTCTTCTTCAAACACTTGAGCAATTTCAGGAGAGTCACTCCGTACTCATTCAAGGTCAAACTGCTAAAACACTAGAATCCCTTCATTATACTGCTGTATATTTTCGAAATTTTGTCGAAGAAGCTAGCAAGAGTAGACGTGATCCTGAAAAAATCAAATCTTTCGAGGAAGTAATTATATCTGCTGCTAGTGATGCAGAAGATGCTATTGAGATCTGCCGGACATGTGAAAATGCATCTGAAAGTTCACTAAACAAGAATTTGCTAAGGAATTTGCAACCGGTTGTTGAAAGAATAAATACAATAATGAATGAAGTGATGGAGATTGTTTCTGATTTTAGCACAAGTAGTCATGATATGGATGATCATCAATTT…
G9	10	CA09g03410	ATGTTTCGTTCGATCTTCCAGATGGCTTATGCTGCTGTGATTTCTCTCAAACGAACGTTGGAGCAACTCGTGCAGAGAAAACCACATTGGATAAAAGACGAAACAAGAAAAATGGTGGACTTTATCCTTGATAGTCTTGAATATTTTCATTACTTTCTTGAATGACAAATTAGAGATGTGGAGGCAAACTCTTGAGTCGAAAGGGTTCAGGGTGAGCAGAAGCAAGACAGAGTATGTGGAATGTAAGTTTAAGGACGTGAGGCGGGAGAACGAGGTAGTAGTGAAGCTGGAAGCACAGGAGGTATGTAAGAGGGATAAGTTCAAGTATCTCGGGTCCGTGATCCAGAGTAACGGTGAGATTGACGAGGATGTCTCGCACCGTATTGGGGCGGGATGGAT…
G9	11	CA03g20470	ATGGCTTATGTTGCTGTGATTTCTCTGGTAGGAACTTTGAAGCAACTGGTGCAGCTAAAGCCACATTGGATAAGTGATGATACAAGAAAAATGGTGGACTCTCTCCTTGAAAGTCTTGAATATTTCCGAGACTTCCTCGAGAACAAAGGCCAGAGAAGGCGGGACTACTGTGCTAAGGTTAAAGAGTTGGAGAGAGAGATCAGAAGTGCAGTCAGTGAAGTAGAGGATGTGATAGAGCTAGAGATATATAAAATAAAAGAAGTGGAAAAAGGAAAAGCAAGAGAGGCATTATGTGAAGTTGTCTCCTCTTGTCGAAAAGATTGATGTTATGAAGAGGGACGTGATGAGAGATAGTATTGTTACAAATGAGGATCTGCAAACTGGTGATTTGCTGTTGCC…
G9	12	CA01g20140	ATGGGTGGCATTGGCAAAACAACACTCGCTAAAAAAGCTTATGATTATCCTCGAGTTAGATCTCGCTTTGACGTTCATGCATGGGTTACAGTGTCTCGAGAGTTTGGAATGAGGAGGTTGCTGTTAAGTTTAGTCCGTTGCATTCCAGGTATGACGGATAAGTTTCTAGAGAAGACTGAGGATCAGTTAGCAGTGTCGTTATATAGAAAACTAAAAGATCGAAGATATCTTATTGTCATTGATGATATTTGGAGTACTAAAGTTTGGGACGATGTAACAAGATGTTTTCCGGATGACGACAATGGGAGTCGAATCATATTAACGAGTAGGCTCAAGGATGTGGCTGCATATGCTGATCCGGATAGCCCTTTGCATGAGATGGGGACATTAAGTTTAGAT…
G9	13	CA00g94890	ATGACTTGTCAAGTGTTATATGAAAAAGGTGGAAAAAGAAGTTTTCCCAGGAAAGAAATGATGCAGATCAACTTTAACAATGAGGGGAGCAAATATAAAAAATTGAGAACTTGTTCCTCAGCTAGATCAACAGGAAGGAATATAATTGATCATCGCATTGTTGATTGTCTCCGAGAAAGTACTTGTAAATCCGTCATCATTTCCACAGTCCGCAGATTTGATCAATTGAAATAGTCCTTAAGTTTTGGACGTAACTTTTCTAAGAACTGTTCATGTCATTCGCAATTCAAGTTGAGATAGTCCTTAGCGTCAGAGGCATCCATCCAAGACACATTTTGATTTCTCAAATGTGATTTGATGTATGTTGCTGCATATATTTGCCAAGACACATTGTAATTT…
G9	14	CA00g57130	ATGGCTTACGCTTCTCTTTCTTCGCTTATGCATACACGGGAGCAACTCTTGCAACCTAACCAACGTTTGGTTTGTGCAAGTTGCATACAGCCACATGTTGAATCCGCGCATCAAAGTCTTTGCTCTCTACAATTTTTTCTTGAGGATACTACTAAGGAAATCAAAGATACCGAAACTCTGAAGGTTTTGGAAAAGAGGATCAGAGATGTAATTTATAAAGTAGAAGATAAAGTTGATTCAAGCCTAAGAAGCATTATCATTCTAGCAGATTGCAGAGAGAAACGTGAAAGGGCGTGTAGATCCTTCTATGAAGAACTGCTAAAAGTGGAAAAAGAAGTTTATTTTCTCAAAAAGGAGGTGATGTTGATCGAGTTTAGAAGGCATGGAAGCGATAGAAAA…
G9	15	CA04g09960	ATGGCTTACGCTTCTCTTTCTTCGCTTATGCATACGCTGGAGCAACTCTTGCAACCTAACCAACGTTTGGTTTGTGCAAGTTGCATACAGCCACATGTTGAATCCGCGCATCAAAGTCTTTGCTCTCTACAATTTTTTCTTGAGGATACTACTAAGGAAATCAAAGATACCGAGACTCTGAAGGTTTTGGAAAAGAGGATCAGAGATGTAATTTATAAAGTAGAAGATAAAGTTGATTCAAGCCTAAGAAGCATTATCATTCTAGCAGATTGCAGAGAGAAACGCGAAAGGGCGTGTAGATCCTTCTATGAAGAACTGCTAAAAGTGGAAAAAGAAGTTTATTTTCTCAAAAAGGAGGTGATGTTGATCGAGTTTAGAAGGCATGGAAGCGATAGAAAA…
G9	16	CA02g06840	ATGGCTTACGCTTCTCTTTCTTCGCTTATGCATACGCTGGAGCAACTCTTGCAACCTAACCAACGTTTGGTTTGTGCAAGTTGCATACAGCCACATGTTGAATCCGCGCATCAAAGTCTTTGCTCTCTACAATTTTTTCTTGAGGATACTACTAAGGAAATCAAAGATACCGAGACTCTGAAGGTTTTGGAAAAGAGGATCAGAGATGTAATTTATAAAGTAGAAGATAAAGTTGATTCAAGCCTAAGAAGCATTATCATTCTAGCAGATTGCAGAGAGAAACGCGAAAGGGCGTGTAGATCCTTCTATGAAGAACTGCTAAAAGTGGAAAAAGAAGTTTATTTTCTCAAAAAGGAGGTGATGTTGATCGAGTTTAGAAGGCATGGAAGCGATAGAAAA…
G9	17	CA00g94880	ATGGCTTACGCTTCTCTTTCTTCGCTTATGCATACGCTGGAGCAACTCTTGCAACCTAACCAACGTTTGGTTTGTGCAAGTTGCATACAGCCACATGTTGAATCCGCGCATCAAAGTCTTTGCTCTCTACAATTTTTTCTTGAGGATACTACTAAGGAAATCAAAGATACCGAGACTCTGAAGGTTTTGGAAAAGAGGATCAGAGATGTAATTTATAAAGTAGAAGATAAAGTTGATTCAAGCCTAAGAAGCATTATCATTCTAGCAGATTGCAGAGAGAAACGCGAAAGGGCGTGTAGATCCTTCTATGAAGAACTGCTAAAAGTGGAAAAAGAAGTTTATTTTCTCAAAAAGGAGGTGATGTTGATCGAGTTTAGAAGGCATGGAAGCGATAGAAAA…
G9	18	CA04g09950	ATGCATACACTACAGAAACTCCTGCACTCTAAATCATCTTTGATTTGTGGAACCTCTATACTACAACAACATGTTGAATCTGTTTATCAAAGTCTATGTGCTCTTCAAGTTTTTCTTGAGGATACTACTAATGAAGTCAATGATACTGAAAATCTCAAGGTTTTAGAAAAGAAGATCAGAGATGTAGTCTACAAAGCAGAAGAGAGAATTGACTCAAGCTTTAGAAGAATAATCACTCTAGCAGATCGATATAAACGAGAAAGGGCTTGTAAATCCTTCAATGATGAACTGCAAAAGGTGGAAAAAGAACTTGAGTCTCTCAAGATAGAGGTGATGCAGATCGAATTTAGCAAATCAGCAGAAGCAACTACTTATTCATCATCATCAAGAAAGTATTCA…
G9	19	CA00g57110	ATGGCTTATGCAGCTCTTTCTTCACTTATGCATACACTGCAGAAACTCCTGCAGTACTCTAAATCATCTTTGATTTGTGGAACCTCTATACTACAACAACATGTTGAATCTGTTTATCAAAGTCTATGTGCTCTTCAAGTTTTTCTTGAGGATACTACTAATGAAGTCAATGATATTGAAAATCTCAAGCTTTTAGAAAAGAAGATCAGAGATGTAGTCTACAAAGCAGAAGATAGAATTGACTCAAGCTTTAGAAGAATAATCACTCTAGCAGATCGAGATAAACGAGAAAGGGCTTGTAAATCCTTCAATGATGAACTGCAAAAGGTGGAAAAAGAACTTGAGTCTCTCAAGATAGGGGTGATGCAGATCGAATTTAGCAAATACGGAAGCAAATCA…
G9	20	CA12g07540	ATGGCTTATGGTGGTCTTTCTTCACTTACGTATACTTTGGAGCAACTCTTGAAACCTAACCAATTTTTGATTTGTGGAAGCTGTACACAACATGTTGAATCTTTCTATCAAAGTTTTTGTGTTCTGCAAGTTTTCCTTGAGGATATTACAAAGGAAGCCAAAGATATTGAAACTCTTAAGGTATGCAATTCACTAGTATAATGATCTTAATGTTTGTAGATAAAGTTACATGATACCTATCAGAATAAAATGAGAAAATTTGTTGGATTTTCACAAATTAGTATAATGCGTTGAATCTGGTGTTTCTTGGACTATGAACTAGACCTAGATAAAATAAAATTATATATTTACATTTTTTAACAATGCTTAATTTATCGAATTTTCAATCTCAAGGTTATA…
G9	21	CA10g03040	ATGGCTCATGCTGCTGTCGTATCTCTTCAACAAAAACTGCAGGAAATGCTGGAAGGTGACAATTCTTGTTACCGTGAAATACGTCAAGCAGTCAGTTCCTGGCATGCTTTTTTGGAGGACTCTTTGTCGGTTACAAGTGCTCCAGAAGCAGTGGATTATTTGGAAAAGCGGCTTAAATATTTGGCAACTCGACTTCTAGATAGTATCAACTTATATGAATTGAAAAGGAGATCAGGTTGCTATCCACAAAGTTGGAAAGTGTTCCAGGGAGAGTTCATGACAGCAGGTTCCGATAGCATAAACGAATATTTGAAGAAGGTTATGAATGCTCGGAATGATATTGATTCTCTGCCAATATCGGATACTGTGGAGAGTAATTCAGAATACAGTCCCAATCTC…
G9	22	CA10g00040	ATGGCTCATGCTGCTGTTGTATCTCTTCAACAAAAACTGCAGGGAATGCTGAAAGGTGACAATGCTAATTACCTTGCACTACGTCAAGCAGTCAGTTGCTGGCATGCTTTTCTGGAGGACTCTTTGTTGGTTAGAAGTGCTCCCGAAGCAGTGGATTATTTGGAAAAGCGGGTTAAATGTTTGGCAACTCAACTTCTAGATAGCATCAACTTATATGAATTGGAAAAGAGAGCACCCTATGGCTATCCACAAAGTTGGAAAGTGATCCAGGAAGAGGCAGTGACAGCAGGTTCCGATAGCATAAATGAATATTTGAAGAAGGTTATGAATGCTCGGAATGATATTGATGCATGCCAATATTGGATACTGTGGAGAGTGATTCAGAATACAGTCCCATTC…
G9	23	CA00g89590	ATGGCTCATGCTGCAGTTGTGTCTCTTCAACAAAAACTGCACAAAATGCTGGTAGATGAGAACTTTTGGTTCGTAATGTTAGACAAGAACTTTAGGTTCCTACGCGAAGTGGTCAGTTTCTGGCATGCTTTTCTGGAGGACTCTTTGTCGAAAAGAAATGCTCCAGAAGCAGTGGAACATTTGGAAAGTCGGGTTAAATATTTGGGAACCCAACTTCTAGATAGGATCAACTTATATGAATTGGAAAAGAGATCACCTGATTTCAATCCATTAAATTCGAAAGTATTCCCTGATTACATAGTGACTGCAGCTTCTGATAGCATAAAGGAATATCTGATGAAGGTTATGAATGGTCCGAATGACATTGATGCTTTGACAACATGGAATACTGTGGAGAGT…
G9	24	CA04g23220	ATGGCTCATGCTGCAGTTGTGTCTCTTCAACAAAAACTGCACAAAATGCTGGTAGATGAGAACTTTTGGTTCGTAATGTTAGACAAGAACTTTAGGTTCCTACGCGAAGTGGTCAGTTTCTGGCATGCTTTTCTGGAGGACTCTTTGTCGAAAAGAAATGCTCCAGAAGCAGTGGAACATTTGGAAAGTCGGGTTAAATATTTGGGAACCCAACTTCTAGATAGGATCAACTTATATGAATTGGAAAAGAGATCACCTGATTTCAATCCATTAAATTCGAAAGTATTCCCTGATTACATAGTGACTGCAGCTTCTGATAGCATAAAGGAATATCTGATGAAGGTTATGAATGGTCCGAATGACATTGATGCTTTGACAACATGGAATACTGTGGAGAGT…
G9	25	CA00g89610	ATGGCTCATGTTGCTGTCGTATCTCTTCAACAAAAACTGCAGGGAATGCTGAAAGGTGACAATGCTAATTACCTTGCATTACGTCAAGCAGTCAGTTGCTGGCATGCTTTTCTGGAGGACTCTTTGTTGGTTAGAAGTGCTTCCGAAGCCAGTGGATTATTTGGAAAAACGGGTTAAATGTTTGGCAACTCAACTTTCTAGATAGCATCAACTTATATGAATTGGAAAAGAGATCACCCTTATGGATATCCACAAAGTTGGAAAGTGATCCAGCAAAAGGCAGTGACAGCAGGTTCCGATAGCATAAACGAATATTTGAAGAAGGTTATGAATGCTCAGAATGATATTGATGCGCTGCCAATATCGAATACTGTGGAAAGTGATTCAGAATACAGTCCC…
G9	26	CA10g03020	ATGGCTCATGCTGCTGTCGTATCTCTTCAACAAAAACTGCAGGGAATGCTGAAAGGTGACAATGCTAATTACCTTGCACTACGTCAAGCAGTCAGTTCCTGGCATGCTTTTCTGGAGGACTCTTTGTTGGTTAGAAGTGCTCCCGAAGCAGTGGATTATTTGGAAAAGTGGGTTAAATGTTTGGCAACTCAACCTCTAGATAGCATCAACTTATATGAATTGGAAAAGAGATCACCCTATGGCTATCCACAAAGTTGGAAAGTGATCTAGGAAGAGGCAGTGACAGCAGGTTCCGATAGCATAAGCGAATATTTGAAGAAGGTGATGAATGCTCGGAATGATATTGATGCTCTGCCAATATCGGATACTGTGGAGAGTGATTCAGAATATAGTCCCATT…
G9	27	CA10g03000	ATGGCTCATGCTGCAGTTGTGTCTCTTCAACAAAAACTGCACAAAATGCTGGTAGATGAGAACTTTTGGTTCGTAATGTTAGACAAGAACTTTAGGTTCCTACGCGAAGTGGTCAGTTTCTGGCATGCTTTTCTGGAGGACTCTTTGTCGAAAAGAAATGCTCCAGAAGCAGTGGAACATTTGGAAAGTCGGGTTAAATATTTGGGAACCCAACTTCTAGATAGGATCAACTTATATGAATTGGAAAAGAGATCACCTGATTTCAATCCATTAAATTCGAAAGTATTCCCTGATTACATAGTGACTGCAGCTTCTGATAGCATAAAGGAATATCTGATGAAGGTTATGAATGGTCCGAATGACATTGATGCTTTGACAACATGGAATACTGTGGAGAGT…
G9	28	CA04g23250	ATGGCTCATGCTGCTGCCGTATCTCTTCAACAAAAACTGCAGGGAATGCTGAAAGGTGACAATGCTAATTACCTTGCACTACGTCAAGCAGTCAGTTGCTGGCATGCTTTTCTGGAGGACTCTTTGTTGGTTAGAAGTGCTCCCGAAGCAGTGGATTATTTGGAAAAGCAGGTTAAATGTTTGGCAACTCAACTTCTAGATAGCATCAACTTATATGAATTGGAAAAGAGATCACCCTATGGATATCCACAAAGTTGGAAAGTGATCCAGCAAAAGGCAGTGACAGCAGGTTCCGATAGCATAAACGAATATTTGAAGAAGGTTATGAATGCTCAGAATGATATTGATGCGCTGCCAATATCGAATACTGTGGAAAGTGATTCAGAATACAGTCCCATT…
G9	29	CA01g01510	ATGGCTCATGCTGCAGTTGTGTCTCTTCAACAAAAACTGCACAAAATGCTGGTAGATGAGAACTTTTGGTTCGTAATGTTAGACAAGAACTTTAGGTTCCTACGCGAAGTGGTCAGTTTCTGGCATGCTTTTCTGGAGGACTCTTTGTCGAAAAGAAATGCTCCAGAAGCAGTGGAACATTTGGAAAGTCGGGTTAAATATTTGGGAACCCAACTTCTAGATAGGATCAACTTATATGAATTGGAAAAGAGATCACCTGATTTCAATCCATTAAATTCGAAAGTATTCCCTGATTACATAGTGACTGCAGCTTCTGATAGCATAAAGGAATATCTGATGAAGGTTATGAATGGTCCGAATGACATTGATGCTTTGACAACATGGAATACTGTGGAGAGT…
G9	30	CA08g01430	ATGGCGGCATATGCTGCTGTGACTTCTCTTTTGCAATGCCTAGATCAACTCTCGCAAACTCGTCATTCATCACACTGGGTTATTTGCAAAAAAAAGCAAACTGAAATCCTCCACGAGAAGTTGACCTTCTTACGAGCCTTTCTTGAGGATTTTACGAATGTTTTTCATGAAGATAGAAAGATGAAACATCTTGAAAGGATGATCCAAGATGCTGTTCAGGGAGTGGAAGATACCATTGACTCATATGTATATGACAAGTATGTTTTAGGAACAAGAAGGCGAAAACGAATAAAGGCTTATATGATCTTTCATCAAAATTTGGAATATGAAATTGAAGAAATTGGTTTGATACAAAGAGAGGTTATAAAAATGATAAAAGTCAGAAGGTTCAACAACAAA…
G9	31	CA08g01440	ATGGCAGCTTATGCTGCAGTGACTTCTCTTTTGCAAAGCCTAGATCAACTCTCACAAATTGATCATTCATCATGTTCTGTTCTTTACAAAAAAGATCAAACTGAAGTCCTCAGTGAGAAGTACACCTTCCTTAAAGCCTTTCTTGAGGATTTTACAAATGTTTTCCATGAAGATAAAACGATGAAGCATCTTGAAAGGATGATCCAAGAAGCTGCTCATGGAGTGGAAGATACCATTGACTCACATGTATATGATAGCCTTGTTTTCCTACAAAGCAGGCGAGAACGAAGACAGGCTAATACCATCTTCCATCAAAACTTGGAATATGCAATTGAAGAAATTGGTTTGATACAAAAAGAGGTTACGAAAAAAGATAAAGATCAGCAGGTTCAACAGCAA…
G9	32	CA07g17950	ATGGCAGCTTATGCTGCTGTGACTTCTCTTTTGCAAAGCCTAGATCAACTCTCACAAACTGATCATTCATCATATTCTGTTCTTTACAAAAAAGATCAAACTGAAGTCCTCAGTGAGAAGTACACCTTCCTTAAAGCCTTTCTTGAGGATTTTACAAATGTTTTCCATGAAGATATAAAGATGAAACATCTAGAAAGGATGATCCAAGAAGCTGCTCATGGAGTGGAAGATACAATTGACTCACATGTATATGATAGCCTTGTTTTTCTACAAAGCAGGCGAGAACGAAGAAAGGCTAATACTATCTTCCATAAAAACTTGGAATATGCAATTGAAGAAATTGGTTTGATTCAAAGAGAGGTTACGAAAAAGATTAAGTTCAGCAGGTTCAACAGCAAA…
G9	33	CA08g01410	ATGGCAGCTTATGCTGCTGTGACTTCTCTTTTGCAAAGCCTAGATCAACTCTCAAAAACTCATCATTCATCATATTCTCTTCTTTACAAAAAAGATCAAACTGAAGTCCTCACTGAGAAGTACACTTTCCTTAAAGCTTTTCTTGAGGATTTTACAAATGTTTTCCATGAAGATATAAAGATGAAGCATCTCGAAAGGATGATCCAAGAAGCTGCTCATGGATTGGAAGATATAATTGACTCACATAGACTTGTTTTACGACAAAGCAGGTGAGAACGAAGAAAGGCTAATACCATCTTTCATCAAATACAAAACAGGCGAGAACGAAGACAGGCTAATACCATCTTTCATCAAAACTTGGAATATGCAATTGAAGAAATTGGTTTGATACAAAGAGAG…
G9	34	CA01g03970	ATGGCTTATGCTGCTCTGGCTTCTGCTGTATGCTCGCTCTATCTATTCCTGCAATGCGGTCATCCATTACTGAATAATCATCGGAGGAAAGATGAGATCTTATCACTATGCAAAAGAATTATTGCTTTTCAGGAGTTCTTGGCGGATTATGGAGAGATAAAGCATTGACACGAAGGGCTGAAATTGTTGGAAGGAAAGATCAACGAGAAAACATATCAAGTTGAAGATACTGTTGACTCGAAACTGAGAAAATATTTCCTGGCTAAAAATGCAAACTACCGAAGAAAAAGGCCTACTCAGTACTATGTAGGAGATTGCAAGTAGCAGTTGAAGAAATGGAATTTATCAGAAAAGAAGCGATGAAAATTAAGGGTGACAAGATTATCACTTTGAAGTTTA…
G9	35	CA09g10460	ATGGCTTATGCTGCTCTGACTTCTGCTGTATGCTCGCTTGATCTATTCCTGAAATGCGATCATCCCTTACTGAATAATCTTCGGAGGAAAGAGGAGATCTTATCACTATGCAAAAGAATTATTGCTTTTCAAGAGTTCTTGACGGATTATGAAAAGATAAAGCATAGACATGAAGGGCTGAAATTGTTGGAAGGAAAGATCAACGAGAAAACATATCAAGTTGAAGATATTGTTGACTCAAAGCTGAGAAAATATTTCCTGGCTAAAAATGCAAACTGCCGAAGAAAGGCCTACTCAGTACTATTCAGGAGATTGCAAGTAGCAGTTGAAGAAATGGAATTTATCAGAAAAGAAGCCATGAAAATTAAGGGTGACAAGATTAGCACTTTGAAGTTTCAT…
G9	36	CA07g01750	ATGGCTTTTGCTGCTGTGACAGTTTGCTTACAGACCCTTGATCAGACTTTTAGTTCCAACCCTTTTCTGAATCTTGATAAGGATGAACACTGTCAATTTCTTTCTGAAAAACTTGGTATTTTCAAGAGATTTCTCGAGGATTGGACAAATAAATGTGATGATCTTGGAAAGGTGGAAGATTTGGAGAGACGGATTCGAGATGTGTCTTATAGAGCACAAGATTATGTTGAGGAATTGGCTTTCTTTAGTTGGAAAGACATGGACCTATTGAAGTGTTACGATAGGGTGTATAGCACCAAGGGATGCTTGTCCCAAATCGTGGATGAAACTAAGTTGATTGAATTGGAAGTGATGAAGATCTATGAGCAAATGTCTTGTCATGCAGATGTTAATGCCTCT…
G9	37	CA07g01770	ATGGACCTATTGGAGTGTTACGAAAGGGTGTATAGCACCAAAGGATACTTGTCCCAAATCGTAGACGAAATTAAGTTGATTGAATTGGAAGTGATGGTGATCTATGAGCAGATGTCTTGTCATGCAGATGTTAATGACTCTGAGAGTTATTTGCTTGAAAGTTCACAGGAAAAAAGTCCGGCAGTACAAGACATTGTGGTTGGCTTAGACGATGATGTGTTGGAAATAAAAACGCGGCTTTGCTCTTTCTCGTCAAAGTTAGAGATTGTCTCTCTTGTTGGTATGGGTGGCATTGGGAAAAGCACCCTTGCTAGAATGGTTTATGATGATCCCTTCATTCAATATCACTTCAGTATTCGTGCTTGGGTCACCGTGAAAGACCATCGAGTGAAAGGATTG…
G9	38	CA11g18010	ATGGCTTATACTGAAGTCACATCTTTAATGCAAACATTACAAAGTCTCATCCAACTTCATCCATGTCCAATAAAACCAAAAGGAAGAAAGAAAATTGAATGTTTACTACAAAAGGTTAGTTTATTACAAGGCTTTTTTGATGGCAATGGAAAAGATAATGTGGCTATTAAGTATTTAGAAGGTATTATTAGAGATGTTTCATGTAAAGCAGAAGATTTAGTTGAAGAAATTATGTTTGAGTATTCATCTAGTTCAAGTTTAAAGAAGGTTGGATTTAAGTTTCTTGATAATAATAGAAAGATTAACCTTATTGAAGCTGCAATTAGTAGAGTTTATGATGATATTTCTGCTACTAAAGTAGGTTCAACACCAGGTTCATCTTGTTATAGGGGTTCACAT…
G9	39	CA11g04520	ATGGCAGCTTATAGTTCTGTTATTTCTCTTCTTCAAACTCTTGAACAACGAAATCCACAACTCTTTCATTGTCAAACTACTGAAATGTTCGATTTTCTTCGTGCTACTGCAGAATATTTTCGAAAAGTTCTTGAACAAGCAAGCAAGATCAGGCCGTCTAACACGGAAAAAATCAAGTCTTTAGAGGAAATAATAAGGATTGCTGCTAATAATGCAAAAGATGTAGTTGACCTGAAGATATTTCATATCATCAAAGACACAAGCGCAATGAAAAAATCAATGCAACGTGAGGATTTGCTACAAGTTGTTGAAAAAATGGATGCAACAAAGATAGAGGTGATGACGATTGTTTCTGAACTTAGCGCAAGCATTAATGATATTGTTGATGATGAAATTGTT…
G9	40	CA05g02470	ATGATAATAAAAGGCAAGAAAAGGACCCATAAGGGAGATACTTGTACTCTCCCATACTTCATGATGAGTACTGTTTGTGCTGTTCTATCAAGTCAACTATGTTTGCTAGCTCAACAAAATAAAACTGAGGAAAAAATTAGAGTTGCTGCTAGTGAGACAGAAGATGTTATTGAAATGAAGATTTCTCAAATCATCAAAGGCGTAAGCTGGACATTAGGAATTTTACAACACGAGGATTTGCTACCAATTGCTGAAAAAATGGATACAACAAAGAAACAAGTGATGGAGATTCTTTCTCATAATGCTGATCAAATTCTTCAATTATCCGAGGATTCCTTGCTTGACACTTCTTCTACAAGTTATCCAATTCTATCAGATCAATTGGAAGATGATGTCATG…
G9	41	CA08g01420	ATGGCAGCTTATGCTGCTGTGACTTCTCTTTTGCAAAGCCTAGATCAACTCTCACAAACTCATCATTCATCATGTTCTGTTCTTTACAAAAAAGATCAAACTGAAGTCCTCACTGAGAAGTACACCTTCCTTAAAGCCTTTCTTGAGGATTTTACAAATGTTTTCCATGAAGATATAAAAATGAAACATCTAGAAAGGATGATCCAAGAAGCTGCTCATGGAGTGGAAGATACAATTGACTCACATGTATATGATAGCCTTGTTTTATGACAAAGCAGGCGAGAACGAAGAAAGGCTAATACCATCTTCCATCAAAACTTGGAATATGCAATTGAAGAAATTGGTTTGATACAAAAAGAGGTTACGAAAAAGATAAATCTCAGCAGGTTCAACATCAAA…
G9	42	None-determined	ATGCACAAAACTCATAGCAAAGAAATGGCATATGCAGCTCTTTCTTCACTTATGCATACACTGCAGAAACTCCTACAGCCTAAATCACCTTTGATTTGTGGAACCTCTATGCAGCAACAACATGCCGAATCTGTTCATCAAAGTGTATGTGCCCTTCAAGTTTTTCTTGAGGATGCAACAAACGAAGTCAGTGATATTGAAAATCTCAAGGTTTTGGAAAAGAAAATCAGAGATGTAGTCTACAAAGCAGAAGATAAAGTTGATTCAAGCTTAAGCAACATTATTTTAGCAGATAACGACGACGACCGTGATAGAGCTTGCAGATTGTTGAATCAAGAATTGCAAGTAGTTGAAATGGCATTTGATTCTCTCAAGAAAGAAGTGATGGTGGTCGAGTTT…
G9	43	CA05g04300	ATGGCAGCTTATACTGCTGTGATTTCTCTTCTTCAAACTCTTGAGCAACTTCAGCAGAGAAATCCAAAGATTATTCATGGTCAAACTGCTGTAACGCTTGAATCTCTTCATGCTACTGCTGAATATTTTTGAAATTTTCTTGAACAAGGTAGAAAGATCAGAAGGTTTGATCCTGAGAAAATCAAATCTTTAGAGGAAAAAATAAGAGTTGTTGCCAATGATGTAGAAGATCTTGTTGAACTGAAGATTTGTCGAATAATTAAAGACTTAAGTTGGATATCTGGACTAGCACGTATAGTTTTACATAGGAAATTGATGTCAATTGTTGTAAAAATCGAAACAACAAAGAAAGAAGTGATGGAGATTGTTTCTGATTTTAGCACAAGTAGTACTCGTGAT…
G9	44	CA05g02810	ATGGCAGCTTATAGTGCTGTAATTTCTCTTCTTCAAACTCTTGAGCAAAGAAATACAAAACTCATTATTCAAAATCAAACTGCTAAAGCACTTGAATCTATTCATGCTACTGCTCAATATTTTCATGATGTTCTTGAAGAGGCTAGCTATAACAGAAGGCCAACTTTTGACCCTGAAAAGACCAAATCATTGGAGGAAGTAATAAGAGTTGCTGCTACTGATGCAGAGGATGTTGTTGAGCTGAAGTTTGGTCAGTTCATCAAAGTCTCCAGGTGGACATTTGGAATGTTACCGCATTGGGATTTGCTACCCCTTGTTGAAAAAATGGACACAACAAAGAAACAAGTGATGGAGATTCTTGAAGTATCCGGGGATTTGGGGATTGACACTTCTTTTACA…
G9	45	CA10g21000	ATGGCAGCTTACACTGCTGTAATTTCTCTTCTTCAAACACTTGAGCAATTTCAGGAGAGACACCCCGTACTTATTCAAGGTCAAACTGCTAAAACACTAGAATCCCTTCATAATACTGCTGAATATTTTCAAAATTTTGTCGAAGAAGCTAGCAAGAGTAGATTTGATCCTGAAAAAAATCAAATCTTTGGAGGAAATAATAAAATCTGCCGCTTGTGATGCAGAAGATGTTATTGAGATGTGCTGGACATGTGAAAATGCATCTGAAAGTTCGCTAAACAAGAATTTGCGAAGGAATTTGCGACCGGTTGTTAAAAGAATAAATACAATAAAGAATGAAGTGATGGAGATTATTTCTGATTTTAGCACAAGTAGTCGTAATGATCATTGAAACAACCT…
G9	46	CA11g04500	ATGGCAGCTTATAGTGCTGTATTTTCTCTTTTTCAAGCTCTTGAACAACGAAATACAGAGCTCTTTCATTGTCAAACTACGGAAATGCTCGATTTTCTTCGTGCTACTGCTGAATATTTTCTAAAAGTTCTTGAACAAGCAAGAAAGATAAGGCCATCTACCACGGAAAAAATCAAATCTTTGGAGGAAAAAATAAGGATTGCTGCTAATAAAGCAAAAGATGCTGTTGACCTGAAGATATTTCAAATCATTAAAGACACAAGCTTGATGAAGAAATCAATACGACGCGAGGATTTGCTACCAGTTGTTGAAAAAATGGATATAACAAAGAGAGAGGTGATGGAGACTCTTTCTGAATTTAGCACAAGTATTAGTGATATTGTTGATGATGAAATTGTT…
G9	47	CA05g07170	ATGGCAGCTTATAGTGCTGTAATTTCTCTTCTTCGAACTCTTTATCAACGTAATACTCCAGAATTCTCTCATGGTCACACTGCTGAAATGCTCGATTCTCTTTGTGCTACTGCTGAATATTTCCAAGAAGTTCTTGAAAAAGCCACAATTAAGAATAGGGTTGACCCTGAAAAAATGAAATCTTTGGAGGAAAATATTAGAGTTGTTGCTAGTTATGCAGAAGATGTTGTTGAATTGAAGATTTCTCAAATCATCAAAGGCGTAAGCTGGACATTTGGAATTTTACAACACCAGGATTTGCTACCAGTTGTTGAAAAAATGGATAAAACAAAGAAAGTGATGGAGACTCTTTCTCATGATACTGATGCTGATCAAATTCTTGAATTATTGGGGGATTCC…
G9	48	CA05g02520	ATGGCAGCCCTGCTCTGTGAAAACATACGTGTCTCTTTTTTTCACAAAGGAGGTATTTTAGAATTTAGAATACCTCACAAAAACATAAGTGCTAATTGTTCTGTTCAAAAATTATTTATTTCCAATTCATCTTCATTTGACTTGATGGCAGCTTATACTGCTGTAATTTCTGTTCTTCGAACTCTTGACCAACAGAATATTCAAGAACTCTTTCATAGTCACACTGCTGAAATGCTTGATTTTTTTCGTGCTACTACTGAATATTTCCAAGAAGTTCTTGAAAAAACTAGAAATAAGAATGGGGTTAACCCTGAAAAACTCAAATCTTTGGAGGAAAAAATTAGAGTTGCTGCTAATGAGTCAGAAAATGTTGTTGAACTGAAGATTTTTCATATCATC…
G10	1	CA10g20630	ATGGAAATCATAACTGCTGTTTTGAGCCCAGTTGCAGAACAGTTGATAGTGCCAGTTGGGCGACAGATTGGGTATTTGTTTTACTATAGGCGCAACATCACATCTTTGGAAAATGAAAATAACAAGCTGGAGGGCATCCGAAGTGGAGTGCAGCAAAGAAAGGAGGATGCACGGAGAAACGAAGAATGCTTGCCACCTCATGTTGAGAATTGGTTAACTAGTGTTAATAACACTACTGCTGATGTGGCAGTTTTACTACGACGTAGAGTTGAGGTTGAAACAGGTTGCTTCTATGGTTTGTGTCCAAACTTGAAGTCACGTTACTCGCTGAGCAGGAAAGCTAAGAAAATTGAACAGGCTATGATTGGTCTTCAAACTGAAGGCAAAGATTATGCTCCT…
G10	2	CA10g21190	ATGGAATTCGTAGCTAATTTTGTGGACAAAGTCGCAGAATACTTGATACTGCCAGTTGCGCGACAGATTGGGTATTTGTTTTACTATAGGCGCGACATCAGGTCTCTGGATGAAGAATCTAATAAGCTCGAGAATATCAGAAGTGGGGTGAATCAAAGAGTGGAGGCTGCCCGGAGAAACTTACAAGTCATTTCACCCAATGTTGAGGCTTGGTTAACTAGTGTTGATACTACTACTGCTGATGTGGCAGTTGTAATCGGAGGTCGAACTGAGGTTGAAAGGGGTTGCATCTATGGTTGGTGTCCCAAATTGAAGTCACGTTACTCGCTGAGCAGGAGAGCCAAGAAAATTACACTGGAAGTTGCTAAACTTCAAAACGAAGGTAACGAGCATGCTGTT…
G10	3	CA10g20540	ATGGAATTCTTATCTACTATTGTGGATAAAGTCGCAGAATACTTGATACTGCCAGTTGCGCGACAGATTGGGTATTTATTTTCCTATAGGTGCAACATCAGATCTTTAGAAAATGAATCTGAGAAGCTGGAGAATATCAGAAGCGGGGTGCAGCAAAGAAAGGATGCTGAATGGAGAAACTTACAAGTCATGCCACCCCATGTTGAGGAGTGGTTAACTAGTGTTGATGAAACTAATGCTGATGTGGCAGTTTTACTAGGACGTAGAGTTGAGGTTGAAAGAGGTTGCATCTATGGTTTGTGTCCAAACTTGAAGTCACGTTACTCGCTGAGCAGGAGAGCTAAGAAAATTGAACAGGCTATGATTGATCTTCAAACTGAAGGCAGAGGTTATGCTCCT…
G10	4	CA10g20820	ATGGGAGTCAGCACTATGAGTATCGGAGAGGAGAGTAGAAACCGACATGGCCCCCTTTTCACTAAGGAAGAAATGTTGATTTCAAAACCGGTAAGCGAGAACACTAGAAAAGGTGCATCAAATGACTAATACTCAAGGGATGTTTGCTTGCTCACTTAGCATACAAAATGGCATTACCACATAAGGCTAACACGTGAACTATCGCCACATAAAGCTAGTAAAATTTGATGAGATAAAGTCGATGATATACGTAAATATTAAAGTGATATATTCATAGTGGTTTACTATATGCAATTACTTTCATTGTTGCTTCATTCTTGGGGATGAAACTTTTCCTAAGTGCATTCAGGAGGTTACGTTCTTAATGCTTGAGTGTTAAAGTAGTGAAGATGAGGACAG…
G10	5	CA10g21120	ATGGCTGTGGAAATCATAACTGCTATTTTGAGCCCAGTCGCAGAACACTTGATACTGCCAGTTGCTCGACAGATTGGGTATTTGATTTACTATAGGCGCAACATCAGGTCTCTGGATGAAGAATCTAATAAGCTCGAGAATATCAGAAGTGGGGTGAATCAAAGAGTGGAGGCTGCCCGGAGAAACTTACAAGTCATTTCACCCAATGTTGAGGCTTGGTTAACTAGTGTTGATACTACTACTGCTGATGTGGCAGTTGTAATGGGAGGTCGAACTGAGGTTGAAAGGGGTTGCATCTACGGTTGGTGTCCAACATTGAAGTCACGTTACTTGCTGAGCAGGAGAGCTAAGAAAATTACACTGGAAGTTACTAAACTTCAAAAGGAAGGTAACGAGCAT…
G10	6	CA10g21170	ATGGAAATCGTAACTGCTATTTTGAGCCCAGTCGCAGAACACTTGATGATACTGCCAGTTGCGCGACAGATTGGATATTTGTTTTACTATAGGCGCAACATCAGGTCTTTGGAAAATGAAAATAAGAAGCTGGAGGGTATCAGAAGCGGGGTGCAGCACAGAAAGGATGCTGAATGGAGAAACTTACAAGTCATGCCACCCCATGTCGAGAATTGGTTAAAGGATGTTAATGAAACTACTGCTGAGGTGGCGGTTTTACTACGACGTAGAGCTGAGGTTGAAAGAGGTTGCTTCTACGGTTGGTGTCCAAACTTGAAGTCACGTCACTCGCTGAGCAGGAAAGCTAAGAAAATTGAACAGGCTATGATTGGTCTTCAAGATGAAGGCACACGTTATGCT…
G10	7	CA10g21380	ATGGCTATGGAAATCGTAACTGCGATTTTGAGCCCAGTCGCAGAACATTTGATACTGCCAGTTGCGCGACAGATTGGGTATGTGATTTACTATAGGCGCAACATCACATCTTTGGAAATTGAAAATAGGAAGCTGAAAGGTATCAGAAATGGGGTGCAACACAGAAAGGATGCTACCGAGAGAAACTCAGAATGCTTGCCACCCTATGTTGAGAATTGGTTAACTAGTGTTGATGGAACTACTGCTGAGGTGAAGGTTGTACTAGGACGTAGGGTTGAGGTTGAAAGAGGTTGCTTCTACGGTTGGTGTCCAAACTTGAAGTCACGTCACTCGCTGAGCAGGAAAGCTAAGAAATTTGTACTGGCTATGAATGATCTTCAAAAGGAAGGCAAAGATTAT…
G10	8	CA01g33800	ATGCATCTATCCTAAGATTGAAAATATCGTCCGTTTCTCATCAAAAATTGATAATCTAAGGGATGAAATGAAGGAGCTAACCAAGTTAAGAGATGAGAGAAGGTGGAAGGAGCTGAGGGAAAAGGCTATAAGCCAAAATCAGATGTTATCAAGTGGATCGAAGGTGTTCACGAGCTGGAGAAAGAATGGGAAACCATGCAAGAAAGCATTGCAGCGGCTGAGGCACTTGCATATAAATGGTGTCCAAAATGCAGCCTTCGCTCGGAAGTCTCCACTCAAGCAAAGAACATCCGGGACCAACAATGCAGACTTATACAGGTCGGAGAAAACTTTGGATCCAATCTGGTGGTAGAAATTTACCGGGTGAAAAAAGTTGAGTTCATCTACGGACCATCAATA…
G10	9	CA04g10750	ATGAGAACAAACATCGAAATGAGAGTTACCGCATTGAAGGAGGATGAATCTTGGCAACTGTTTGTCAAAAATGCGGGAGATGTTACCAATCTGAAGTATATTCAACCATGGGCAAAGGAAATTTCAAGAGAGTGTGGTGGTTTACCTTTAGCCATCGCTGTTATGGGATTATCCATGAGAGGGAAGACAAGGGTTGACCTATGGGAAGATGCTTTGAAATCACTTAGCATGTCCGAACCTCATGACAAAGATGTAAAAGATACGGTTTACAGTGCCATCAAGTGGAGTTATGATTCTTTAGAATCTCGGAATATTCAAAGTTGTTTCTTGTATTGCTCCTTATATCCAGCAGTTATTCCAATAGATGATGCCATTCATAGCTGGTGGGCAGAGGGAATT…
G10	10	CA01g33790	ATGGAAATAATAACTACTGTTGTATCTACTTGTGTTGTTGAGGTGGGGAGGTTTATGTGTAGATGCATTTATCCTAAGATTGAAAATGTTGTTTGTTTCTCATTAAATATTGATAATCTGAGAAAGGAAATGGAGCAGCTAACAGAGTTTAGAGATGATATCGAAGCGAAAGTGGAAGTAGCGGTGCGAGAAGGCTATAAGCCAAACCCAGATGTTATCAAGTGGATCAAAGATGTTCATGAGCTGGAGAAAGAATGGGAGTCTATGCAAGAAAGCATCACAGCGGCGAAGTCGCTTACATATAAATGCTGTCCAAAATGCAGCCTTCGCTCGGAAGTCTCCACTCAAGCACGGAACATCCGAGATCAACTTTGTAGGCTTAAAGAGGTCGGAGAAAAC…
G10	11	CA01g29850	ATGGAAATACTTATTAATGTTGCAGGTAGCTTTGTTGTTGAGGTGGGAAAACTTGTATCTAAATGCATCTATCCTAGGATTGAAAATATTGTCCGTTTCTCATCAAAAATTGAAAATCTAACGAATGAAATGGAGAAGCTAACAAAGTTTAGAGATGAGATCAAAGAGATGGTGGAAGGAGCAGAGGAAGAAGGCTATAAACCAAAACCAGATGTTATCAAGTGGATCGAAGATGTTTACGAGCTAGAGAAAGAATGGGAATCTATGCAGGAAATCATTGCAGCGGCTAAGACGCTTTCATATAAATGCTGTCCAAAATGCAGCCTTCGCTCAGAAATCTCCACTCAATCACAGAACATCCGAGATCAACAGTGCAGACTTATAGAGGTCGGAAAAAAC…
G10	12	CA01g33880	ATGGAAATAATTTTTAATGCTATAGGTGGCTTTGTTGTTGAGTTGGGAAAGATTGTATCCAAATGCATCTATCCTAGGATTGAAAATACCATTCTTTTCTCATCAAAAATTGAAAATCTGGGGAAGGAAATGGAGAAGCTAACAAAGTTTAGAGACGATATCAAAGAGAAGGTGGAAGACGCGGAGGGAGAAGGCTATAAGCCAAAACCAGATGTTATCAAGTGGATCGAAGACGTTCACGAGCTGGAGAATGAATGGGAATTTATGCAAGAAAGCATTGCAGCAGCTAAGACGCTTTCATATAAATGCTGTCCAAAATACAGCCTTCGCTTGGAGGTCTCCACTCAAGCAAAGAACATCCGGGATCAATTCTGCAAGCTTAAAGAGGTCGGAGAAAAC…
G10	13	CA00g76890	ATGGAAATACTTTTTAATGCTGTAGGTGGCTTTGTTGTTGAGGTGGGGAAGTTTGTATCGAAATGCATCTATCCTAAGATTGAAAATATCGTCTGTTTCTTGTCCAAAATTGAAAATCTAAGGACAGAAATGGAGGAGCTAACAGCGTTAAGAGATGATATCAAACGAAAGGTAGAAGACACTGAGGGAGAAGGCTATAAACGAAAACCAGATGTTATCAAGTGGTTCGAAGATGTTCAGAAGCTCGAGAATGAATGGGAAGCTATGCAAGAAAGCATCATAGCGGCGAAGTCGCTTGCATATAAATGTTGTCCAAAATGCAGCCTTCTATTGAAAGTCTCCACTCAAGCAAAGAACATCCAAGATCAACTGTGTAGGCTTAAAGAGGTCGGAGAAAAC…
G10	14	CA01g33900	ATGGAAATAGTTGTTAATGCTGTAGGTGGCATTATTGTTGAGGTGGGAAAGTTTGTATCGAAATGCATCTATCCTAAGATTGAAAATATTGTCCGTTTCTCGTCAAAAATTGAAAATCTGAGGAAGGAAATGGAGAAGCTAACAAAGTTTAGAGACGATATCAAAGAGAAGGTGGAAGGAGCCGAGGGAGAAGGATATAAGCCAAAACCAGATGTTATCAAGTGGATCGAAGATGTTCACGAGCTGGAGAAAGAATGGGAGTCTATGCAAGAAAGCATTGCAGCGGCTAAGACGCTTTCATATAAATGTTGTCCAAAATGCAGCCTTCGCTCAGAAATCTCCACTCAATCACACAACATCCGAGATCAATTGTGCAGTCTTATAGAGGTCGGACAAAAC…
G10	15	CA04g10720	ATGGAAATACTTTTTAATGCTGTAGGTGGCTTTGTTGTTGAGGTGGGGAAGTTTGTATCCAAATGCATCTATCCTAAGATTGAAAATATCATCCGTTTCTCGACAAAAATTGAAGATCTGAGGAAGGAAATGGAGAACCTAGCAAAGTTTAGAGACGATATCAAAGAGAAGTTGGAAGGAGCCGAGCGTGAAGGCTATAAGACAAAACCACATGTTGTTAAGTGGATCGAAGATGTTCAGAAGCTCGAGAATGAATGGGAAGCTATGCAAGAAAGCATTGCAGCGGCTAAGACGCTAGTGTATAAATTCTGTCCAAAATGCAGACTTCGCTCAGAAGTCTCCACTCAAGCAAAGAACATCCGGGATCAATTCTGCAAGCTTAAAGAGGTCGGAGAAAAC…
G10	16	CA01g33840	ATGGATATACTTCCTAATGCTGTAGGTGACATTGTTGTTGAAGTGGGAAAGTTTGTATCTAAATCCATCTATCACAAGATTGAAAATATTTTTCGATTCTCAATAAATATTGAAAATCTCAAGGAGGAAATGGAGAAGGTAGCAAAGTTTCGAGATGATATCAAAGAGAAGGTGGAAAAAGCCGAGGAAGAAGGCTATAAGCCAAAACCAGATGTTATCAAGTGGATCGATGACGTTCACGAGCTGTCAAAAGAATGGGAATCTATGCAAGAAAGCATTGAAGCAGCTAAGACGCTTTCAAATAAATGTTGTCCAAAATTCAGCCTTCGCTCAAAAATCTCCACTCAATCACAGAACATCCGAAATCAACTATGCAAGCTTATAGAGGTTGGAGAAAAC…
G10	17	CA01g33850	ATGGAAATAATAACTACTGTTGTATCTACTTGTGTTGTTGAGGTGGGGAGGTTTATGTGTAGATGCATTTATCCTAAGATTGAAAATGTTGTTTGTTTCTCATTAAATATTGATAATCTGAGAAAGGAAATGGAGCAGCTAACAGAGTTTAGAGATGATATCGAAGCGAAAGTGGAAGTAGCGGTGCGAGAAGGCTATAAGCCAAACCCAGATGTTATCAAGTGGATCAAAGATGTTCATGAGCTGGAGAAAGAATGGGAGTCTATGCAAGAAAGCATCACAGCGGCGAAGTCGCTTACATATAAATGCTGTCCAAAATGCAGCCTTCGCTCGGAAGTCTCCACTCAAGCACGGAACATCCGAGATCAACTTTGTAGGCTTAAAGAGGTCGGAGAAAAC…
G10	18	CA09g17080	ATGGAAGCTGTTGCTGGGAAGGTAATTGAATATATAGAGAAGGCCGGTACGTATTTCATAAGGAAGATCAAAAGTTGCATAAACTTTGGTAAGAATTTGAAAACTCTGGAAAGAAATGTAAAGCGATTATCAGATAGAGCAGACGATATGAAGAGAGAGGTTGAGAATCAAGAGCGATCTGGGAGGAAGAAGAGGAAACAAGAAGTTGAATCTTGGCTTAATGAGGTTGAACAGCTCAAAGAAGAATTTCATCAGTTAAAAGAAGAAGCAACAAGAGGGAAGAAAAaTATAGGTGCTTTGAAGGAGTTGAATGGAAGAGTTGCAGAAGTTGAACAAAGAAGTAATTTTGGAGAGCTCGTGTGTGATGTGTATGAAAGCGAGGAGTGTCCAATGCTGGTG…
G10	19	CA09g16920	ATGGACACTTTTATTGAGAAGGTAGTTGATTTTGGAGTGACGAAGTTCAAAAGTATCAGTGCCTTTGATGAGAATTTGGAAACTTTGAAAAGAAATGTAAAGCAATTATCAGATAAAGCACTCGATGTGAAGACAGAGGTTGAGAATCAAGAGCGATTTGGGAAGAAGAAGAGGAAAAGAGAAGTTGAATCTTGGTTTGATGAGGTTATCAAGATTGAAGAAGAATTACGTGAGTTAAGAGAAGAAGTGGCAAGACGGAAGAAAAATGGAGGTGCTTTGGAGAAGATGAATGGAAGGGTTGGAGAACTTCTTGAGCAAAGTAAACATTTTGGAGCACTCGTACATGATATGTATCAGCGCAAGGAGTGTCCGCTGCTGGCACCGCAAGTTCATGAGGCA…
G10	20	CA09g16930	ATGGATACTTTTATTGAGAAGGTAGTTGATTTTGGGGTGAAGAAATTCAAAAGTATTAGTGACTTCGATGAGAATTTGGAAACTCTGGAAAGATATGTAAAGCAATTATTAGATAAAGCACTCGATGTGAAGACAGAGGTTGATAATCGAGAGCAATCTGGTAGGAGGAAGAGGAAAAGAGAAGTTGAATCTTGGTTTCACGAGGTTACAAAGATTGAAGAAGAATTACGTGCATTAAAAGAAGTAGTAACAAGAGGGAAGAAAAATGGAGGTGTTTTGGAGAAGATGAATGGAAGGGTAGGAGAACTTCTCGAGCAAAGTAAACATTTTGGAACGCTCGTACATGATATGTATGAGCCTGAGGAGTGTCCACTGCTGGCATCACAATTTAATGACAAA…
G10	21	CA09g17090	ATGGAAGCTGTTGCTGGGAAGGTAATTGAATATATAGATGAGGGGGTTAGATTTTTGATAAAGAAGATTAAGAGTTGCATAAACTTTGGTGAGAATTTGGAAAAGCTGGAACGCAGAGTAAAGCAATTATCAGATAAAGCAGGCGATATGAAGGCACAGGTTGAGAATCAAGAGCGGTCTAGGAAGAAGAAGAGGACACAAGAAGTTGAATCTTGGCTTAACGAGGTTGAACAGCTTGAAAAAGATTTACATGAGTTAAAAGAAGCAGCAACAAGAGGGGAGCAAAATATAGGTGTTTTGGAGAAGATGGATGGAAGGGTCGAAGAACTTTTCGAGCAAAGTAGAGATTTTGGAGAGCTCGTGTGTGATGTTTATGAAAGAGAGGAGTGTCCAATGCCG…
G10	22	CA00g93130	ATGGAAGGGTTGGAGAAACTTATCGAGCAAAGTAGAAATTTTGGAGAGCTGGTGTGTAAAAGTGAGAATTTGGAAACTCTGGAGCGAAATGTAAAGCAATTATCAGATAAAGTAGTCGATATGAGGACAGAGATTGGGAATCAAGAGCGATCTGGGAGGAAGAAGAGGAAACAACAAGTTGAATCTTGGCTTAACGAGGTTGAACAGCTCGAAAAAGATTTACGTGAGTTACAAGAAGAAACAACAAGAGGGAAGGAAAATAGAGGTGCCTTGAAGAAGTTGAATGGAACAGTTGCAGAACTTGAACAAAGAAGAGATTTTGGAGAGCTCGTGTGTGATGTGTATGAAGGCAAGGAGTGTCCAATGCAGGTGCAACCAGTTTGAGAGGAGAAGTCAAAA…
G10	23	CA00g13700	ATGGATGCTATCATTGGGAATGTAGTTGATTTTGGAATGAAGAAGTTCAAAAGTACCATTGACTTTGATGAGAATTTGGAAACTCTGGAGAGAAATGTAAAGCTATTATCAGATAAAGCAGTCGATGTAAAGACGGAGGTTAAGAATCAAGAGCAATATGGGAAGAAGAAGAGGAAAAGAGAAGTTGCATCTTGGTTTGATGAGGTTAAGAAGATCAAGAAAGGATTACGCGTGCTAAAAGAAGAAGTAACAATAGGGAAGAAAAATGGAGGTACTTTGGAGAAGATGAATGGAAGGGTTGGAGAACTTCTCGAGCAAAGTAAACATTTGGGAACACTTGTACATATTATTTATGAAGGCGAGGAGTGCCAAATGATGGTGCAGCAAGTTCATGAGGAA…
G10	24	CA09g17050	ATGGAAGCTGTTGCTGGGAAGGTAGTTGAATATATAGATCAGGGGGGTAGATTTTTGATAAAGAAGATTACGAGTTGCATAACCTTTGGTGAGGATTTGAAAACTCTGGAAAGAAATGTAAAGCGATTATCAGATAGAGCAGACGATATGAAGAGAGATGTTGAGAATCAAGAGCAATCTGGGAGGAAGAAGAGGAAACAACAAGTTGAATCTTGGCTTAACGAGGTTGAACAGCTCAAAGAAGAATTTCGTCTGTTAAAAGAAGAAGCAACAAGAGGGAAGAAAAATATAGGTGCTTTGAAGGAGTTGAATGGAAGAGTTGCAGAAGTTGAACAAAGAGGAAATTTTGGAGAGCTCGTGTGTGATGTGTATGAAAGCGAGGAGTGTCCAATGCAGGTG…
G10	25	CA09g17030	ATGGGAGGGGTGGGTAAAACCACTTTGGCAAAACATATACATAATCGTCTTGTTAATGACCATCGTTATCAAGTCCGCTGGCTTACTGTCTCGCAAGGGTTTAGCATCAAAGGATTACAAGATAAGCTAGCCAAATTTGTGAATCTAGATCTTTCAAATGAAGAGGATGAACATAGGTCAGCCAAATTAAACCGGGCATTCCCAAAAACGAATAAAATGGTTATCATATTGGATGATGTCTGGGATCGCCTTTCCTTGGAGAAGTTAGGTGACCCTCTTGGTGTAGAGGGTTATAAGCTGATTCTAACAACTCGCTCATATGAAGTCTGCCTAAAGATGGGTTGTCAGAAACTACTCGAAGTGAAGACCCTGAATACTGATGATGCTTGGGAGCTGTTC…
G10	26	CA00g13710	ATGGAGCAGTTACAGCTTACTGAGAACATGACCCTAGATAGGAAGGTATGAAGGAAACGAATTAGGATAGAGGGCTAGTGCATGTGAGTGTAGCCTGGCTAGTAGTCGTAGGACTGTGTGTATAGGTGGAGTTACTAGCTTGGAGGGTTTGGGCTAGGTGTGTTGTTTTAGTTTTATAGTGTATAACAATACTTTTCTTTTGGTTATTTCATTTTATTTCATGTTTCATTATGCCTTTTTTGTCCTGGGGTCTATTGGAAACAACCTCTCTACCTCTTCAAAGGTAGTGGTATGGACTGCATACACTTTATCCTCTCCAGACCCCACTTTGTGGGATTACACCGGATATGTTGTTGTTGTTGTTACATCAAAGTCATTTATCTTTAAAAATTTTTCTTA…
G10	27	CA09g07630	ATGAAAAGATCAGCTCAATTACCTGAAGTGTTGATGCGACGAAGAAGATTTCTCTTAATTATAGATGATATGTCGGAAGCATTTCCTTTGGAGGTTATAGGAATCGACATGACTGCAAGTTGATAATAACTACAAGATCCATGATGGTTTGTCGTGGCATGGAAACAGCGAGAGAGGTCGAAGTTAGTGCGCTTAACGAGGAAGAAGCGTGGCACCTCTTTAAACAAAAGGTCGGTGACGAGGTGCTAGCATCCCCAGGGTTACAAGTTGTTGTCGAATGAGTGTGGTGGTCTCCCACTAGCTGTTGTAACAGTTGGTAGGGCTTTAAGAAGAGAAAATAATCTGACGCAATGGAAAAATGCGTTAAGCCAGCTGAAAAGTGCAACAGGAAGAATAGAG…
G10	28	None-determined	ATGGAATTCTTAACTATTGTTGTAGAAAAATCCATAGATTGCTTGATCCATCCAGTTGCACGAGGGTTTGGGTATTTGTTTTACTACAAGAGAAACATCAAATCTCTAGAAAAAGAATCTGAGAGGCTAGAGAATGTCAGAAATGGGGTGCAGCTACGAGCGGAGGCTGCCCAGAGAAACTTACATAAACTTGCACCAAACATCCAGGCTTGGTTAACTAGTGTTGATACCACTACTGCAGATGTAAAAGGTGTAATGCAAGGCAGAGCTGAGGTTGAAAGAGGCTGTTTCTTTGGTTGGTGTCCAGCCTTGAAGTCACGTTACTTGCTGAGCAGAAGAGCTACGAAAATTGCCTTGGATGTGATTGAACTTAGAACTGAAGGCAACAATTATGTTGAT…
G10	29	None-determined	ATGAAATTGACGTAATGTAACAGTTTAATATTAACCAATGAATAAACTCCACGAATATTTGCTTATATTTTTGAATTATAACGTACATTGCGTGTTAATTATGTGTGGTCCATCACAATTACCTACTTAATTATACTAAACTATTTTGTGGGACCCACCATGCAAAAATATTTCTGGCCGACACTACTTTGAAGTGATTTTTACAAAAATAATTTTGGGGTTTAATTACACTAAAAATGTTATTATTGTTAATCATAAATGATGGGTTTAAAACATTTGATATTTTTATGGAGACGTCATTTTAGTAGAAAAACAAGATATGTCACAGTTTCAGCTGACCGAAGATATAGTTTTAGATAGAAAGATTTGAAGGTTAAGGACTACAGTTGACAGTTAGTA…
G10	30	CA10g21090	ATGGAAATCTTATCTACTATTTTGAGCCCAGTCGCAGAACACTTGATACTGCAAGTTGCTCGACAGATTGGGTATTTATTTTACTATAGGCACAACGTCAGGTCTCTGGATGAAGAATCTAATAAGCTGAAGAATACCAGAAGTGGGGTGCATCAAAAAGCGGAGGCTGCCCGGAGAAACCTACAAGTCATTTCACCCAATGTTGAGGCTTGGTTAACTAGTGTTGATACTACTACTGCAGATGTGGCAGTTGTAATGCGAGGTCGAACAGAGGTTGAAAGGGGCTGCATCTATGGTTGGTGTCCCAAATTGAAGTCACGTTACTCGCTGAGCAGGAGAGCCAAGAAAATTACACTGGAAGTGACTAAACTTCAAAACGAAGGTAACGAGCATGCTGTT…
G10	31	CA01g32390	ATGGAAATACTTTTTAATGCTGTAGGTGGCTTTGTTGTTGAGGTGGGGAAGTTTGTATCGAAATGCATCTATCCTAAGATTGAAAACATCATCCGTTTCTCATCAAAAATTGAAAATCTAAGGACGGAAATGGAGGAGCTAACAGCGTTAAGAGATGATATCAAACGAAAGGTGGAAAAAGTGGAGGGAGAAGGCTATAAACGAAAACCAGATGTTATCAAGTGGTTCGAAGATGTTCAGAAGCTCAAGAATGAATGGGAAGTTATGCAAGAACACATTGCAGCAGCAAAGACGCTTGTGTATAAATGCTGTCCAAAATGCAGCCGTCGCTCGGAAGTCTCCACTCAAGCAAAGAACATCTGGGTTCAATTCTGCAAGCTTAAAGAGGTCGGAGAAAAC…
G10	32	CA09g17010	ATGGACGCTATCATTGGGAATGTAGTTGATTTTGGAATGAAGAAGTTCAAAAGTACCCTTGACTTTGATGAGAATTTGGAAACACTGGAGAGAAATGTAAAGCTATTATCAGATAAAGCAGTCGATGTGAAGACGGAGGTTGAGAATCAAGAGCAATATGGGAAAAAGAAGAGGAAAAGAGAAGTTGAATCTTGGTTTGATGAGGTTACGAAGATCGAGGAAGGATTAAGCGCGCTAAAAGAACAAGTAACAAGAGGGAAGAAAAATGGAGGTGCTTTGGAGAAGATGAATGGAAGGGTTGGAGAACTTCTTGAGCAAACTAAACATTTTGGAACACTTGTACATGTTATGTATGAAAGTGAGGAGTGTCCAATGCTGGTGCAACCAGTTTGGGAGGAG…
G10	33	None-determined	ATGGAAGCTTTGAGAGATGAAAGGGTCGCTATTGTTGCGATATGTGGGATGGGTGGTGTCGGTAAGACAACACTAGCTGAGAAAATAAGAGCAAGGGCTAAACAAGAAAAATTGTTTAATGACGTTGTCATGGTAACTGTCAGTCAACAACAAAATTTTAAGAAAATACAAGATAAGATCGCCGGAGGAGTCGGTCTGACATTAAAAGGGGACAATTTGTTGCAGCGTGGAGATCGGCTGGGTTCAAGGTTAATGTATAACGACAGTCGCGTCCTTGTTATTTTGGATGATGTTTGGGAGGTTGTTGATCTAAAGAGGCTTGGAATTCCCAGTGATAGCGACCACAACTACTGGTGCAAAGTTACATTGACAACGCGTCTCCGAGATGTTTGTCATGCT…
G11	1	CA03g00780	ATGGCTGATATTCTTCTTACAGCAGTCATCAATAAATTTGTAGAAATAGGTGGGAATCTACTCTTTCAAGGAGGAGGGGATTTATATTGGTTTAAAGATGACATTGATTGGCTCCAGAGAGAAATGAGACATATTCGAGCATACATAGACGATGCAAAGGACAAGGCAACTGGAGGTGATTTAAGGGTGAAAAACTTGTTAAAAGATATTCAAGAACTGGCAGGTGATGCGGAGGATCTCTTAGATGAGTTCCTTCCAAAATTTCAACAATCCAACAAGTGCAAAGGCGCTATTTGCCGCGAGTTTGCTATGCAGATTGAGAAGATCAAGAAAAGGGTTGATGACATTGACCATGTAAGGAAAACTTACAACATCATAGATACAAGTAACAACAATAAT…
G11	2	CA03g02560	ATGGCTGAAATTCTTCTTACAGCAGTCATCAATAAAGCTGTAGATATAGCTGGAAATCTACTCTTTCAAGAAGGAACAAATTTGTATTCTTTGAAAGAGGACATAGATTGGCTGCAGAGAGAAATGAAACATCTTCAAGCATACATAGACGACGCAAAGGCCAAGGCAACTGAAGGCGATTCAAGGGTGAAAACCTTAATAAAAGATATTCAAGAATTGACAGGTGATGTGGAGGATCTCTTAGATGAGTTCCTTCCAAAAATTCAACAATCCAACAAGTACAAAAGCGCAATTTGTTGCCTTAAGACCGCTGACATCCCTTCTCATGCTTCTTTTGCCAAAGAGTTTGCTATGGAGATAGAGAAGATAAAGAAAAGGGTTGTTGACATTGACCGTGTA…
G11	3	CA03g00810	ATGGCTGAAATTCTTCTTACAGCAGTCATCAATAAAGCTGTAGATATAGCTGCAAATCTACTCTTTCAAGAAGGAACGCATTTGTATTCTTTGAAAGAGGACATCGACTGGCTGCAGAGAGAAATGAGACATATTCAAGCATACATAGATGACGCAAAGGCCAAGGCAACTGAAGGCGATTCAAGGGTGAAAATCTTAATAAAAGATATTCAAGAATTGGCAGGTGATGTGGAGGATCTCTTAGATGAGTTCCTTCCAAAAATTCAACAATCCAACAAGTGCAAAGGCGCAATCTGTTGTTGCCTTAAGACCACTTGCATCCCTTCTCATGCTTCTTTTGCCGATGAGTTTGCTATGGAGATCGAGAAGATAAAGAAAAGGGTTGTTGACATTGACCGT…
G11	4	CA03g00800	ATGGCTGAAATTCTTCTTACAGCAGTCATCAATAAAACTTTAGATATAGCTGGAAATCGACTCTTTCAAGAAGGAACGCATTTGTATTCTTTGAAAGATGACATCGATTGGCTCCAGAGAGAAATGAGACGCATGCGAGCATACATCGATGATGCAAAGGAAAAGGCAACTGGAGGTGATTCAAGGGTGAAAAACTTGATAAAAGATATTCAAGAACTGGCAGGTGATGCGGAGGATCTCTTAGATGAGTTCCTTCCAAAAATTCAACAATCCAACAAGTACAAAGGCGCTATTTGTCGCCTTAAGACTGCTTGCATCCCTTCTTGTGCTTCTTTTGCCAACGAGTTTGCTATGGAGATCGAGAAGATGAAGAAAAGGGTTGTTGACATTGACCGTGTA…
G11	5	CA00g85680	ATGGCTGAAATTGCTCTCACAGCAGTTATCAACAAGGCTATTGACATATCCAGCAATGCACTGTTTAATGAATTGTCTTCAGCCTCGTCCTTGAAGGAAAACATCAGTTGGATTGAAACCGAGATGAGACGCATGAGATCCTACCTAGCGGATGCAGAGGCCAAGCAAATATCAAGTCATGGAGTAGCAAACTTGATAAATGATATCCAACAACTTGCTCAGGATGTCGAAAATGTTCTTGACACTTACCTCTGTGAAATAGCGTATCATCACGAGGGAGAGTGGAGGCGTCAGTGTCTCAAAGAAGCTGCTCGGATTTTCTCATGTTATGGCCACACCGCCCATAAGTTGGTTGCTCGGGTTGAAGAGATCCAGAGAAAAGTTGCAGACATTGATCGT…
G11	6	CA03g00990	ATGGCTGATATTCTTCTTACCGCAGTCATCAATAAATTTGTAGAAATAGCTGGAAATGTACTCTTTCAAGAAGGAGCGAGTTTATATTGGTTAAAAGAAGACATTGATTGGCTCCAGAGAGAAATGAGACACATTCGAGCATACATAGACGACGCAAATGCCAAGGCAACTAGAGGTGATTTAAGGGTGAAAAACTTGATAAAAGATATTCAAGAACTGGCAGGCGATGTGGAGGATCTCTTAGATGAGTTCCTTCCGAAAATTCAACAATCCAACAAGTGTGAAGGCACAATTTGTTGCCTTAAGACTACTTGCATCCCTTCTCGTGCTTCTTTTGCCAACGAGTTTGCTATGGAGATTGAGAAGATAAAGAAAAGGGTTGCTGACATTGACCGTATA…
G12	1	CA09g14660	ATGGCTTATGCTGCTATTACTTCTCTTTTGAGCACAACTCATGAGTCATTGTGGAAAAACTCTATTGCATCATATACACACTATTATAAGATTCAATCTTTGAGAACTATAATGGAGAAATCCTACAATATAAAAGGGGATATTGAGGACTTGACAAGATTGGAAGCTGAAATCATAGAGCTAGCATGCATCACAGAAGATATGATTAACTCAGAATCAAGAAAAGTTTCCTTAGCGAAAAACCAAATTTCACGAAGAATAGCTGTTTGGAAACTTAATTTCCTCTTGAAACGAGCAGTAGGACGCATTGATTTCACCGTGAAGAAGTGGATAGGAATGCTGAACAGCAAAGATCTGAAAGCACAAAATTTGACCCTCGAAAGTACGTCACAACATGCC…
G12	2	CA09g14670	ATGGCTTATGCTGCTATTACTTCTCTTATGATCACAATTCAACAGTTAACACGAAAACTCTATTTTACATCATATACATACTACGATAAGATTCAATCTTTGAGAACTATAATGGAGAAATCCTACAATATAAAAGGGGATATTGAGGACTTGACAAGATTGGAAGCTGAAATCATAGAGCTAGCATGCATCACAGAAGATATGATTGACTCGCAATCAAGAAAATTTTACTTAGTGTAAAACCAAATTTCACGAAGAATAGCTGTTTGGAAACTTAATTTCCTCTTGAAACGAGCAGTAGGATGCATTGATTCCACCGTGAAGAAGTGGATAGGAATGCTGAACAACAAGGATCTGAAAGCACAAAATTTGGCCCTCGAAAGTATATCTCAACATGCC…
G12	3	CA09g14650	ATGGCTTATGCTGCTATTACTTCTCTTATGAGCACAATGCTTCGCATTCCTCAACTCGCTTTTCCATTATACACACACTATGGGAAGATTCTACACGCTATTCCATTAAACACATGCTATGGGAAGATTCTATCTTTGAGAACTATAATGGAGAAATCCTACAATATAAAAGGGGATATTGAGGACTTGACAAGATTGGAAGCTGAAATCATAGAGCTAGCATGCATCACAGAAGATATGATTAACTCAGAATCAAGAAAAGTTTCCTTAGCGAAAAACCGAATTTCACGAAGAATAGCTGTTTGGAAACTTAATTTCCTCTTGAAACGAGCAGTAGGACGCATTTATTCCACCGTGATGAAGTGGATAAGAATGATGAACAGCAAAGATCTGAAAGCA…
G12	4	CA09g16780	ATGGCTTATGCTGCTATTACTTCTCTTATGAGAACCATAGATCAATCAATGCAATTTAGTGGTTATAATTTGCAATCTTTTTATGAAAAGTTTGAATATTTGAGAGGTATTTTAGAAAAAAATTGTCAAACAACAAGCCATGCAGAGGCATTGACAAGCTTAGAAGTTGAAATAATAGAGCTAGCATGTAACACAGAAGATTTGGTTGACATAGTATCAAGAAAAATTTTCTCAACAGAAAATGAAATCACGAGAAAAATGGAAAGTTGTGAACTTCGTTTTGTATTGAAACAAGCATTAGGGGACATTGATTTCGCGATTAACAAGTGGATGGCAACTAGGTTGGATGTGGAAGATACGAAACCACGAAATTTGGGTATATCGGATGTATCTGAATAT…
G12	5	CA09g07300	ATGAAAGAAAGACCTTTGCATTTTCTGTTTTTTAAATCGAGAAACTACACAACTTGTGACAATATGTCCATTTTCATGCTGAGAGATATTCCGCTTTATCTCTGTGCAGGAGTTCCCTTAAGAGAGGAAGAGGGACATATGGCTTATGCTGCTATTACTTGCCTTATGAGGACCATACACCAATCAATGGAACTTACGGGATATGATTTGCAACCGTTCTATGAAAAACTCGAATCTTTGAGAGTTATTCTGGAGAAATCCTGCAGTATAACTGGAAATCTTGAGGCATTAACAAGCTTGGAAGCTGAAATCGCAGAGGTGGCATACACAACAGAAGATATGGTTGACTCGGAATCAAGACATGTTTTTTTAGCACAAGTTGTGGAGGAAAGAAGCAGA…
G12	6	CA09g14310	ATGGCTTATGCTGCTGTTACTTCCCTCATGAACACCATGCAGCAATCAATGCAAGTGACTGGATGTAATTTGCAATCGTTCTATAAAAAGCTTGAAACCGTGAGAGCAATTATGGAGACACCCTGCTATATAGCAGGCGATCTTGAGGCATTGACAAGCTTGGAAGATGAAATCACTCAGCTAGCATACACAACACAAGATATGGTTGACTCGGAGTCAAGAAGAGTTTTCACAGCAAAAAATGCAGCTACACAAACAACAGAGTTTTGGGACCATCATTCCCTCTTGAAACAAGCAATAAGAGACATTGATTCCATGAGGAACAAGTGGATGAAAATGCAGAACAGGTATGACAACATTCAAGATTGGAAAGCACAAAATTTGACCATCACCAGTACA…
G12	7	CA09g17340	ATGGCTTATGCTGCGATTACTTGTCTTATGAGAACCATACACCAGTCAATGGAACTTACTGGATTTGATTTGCAACCGTACTACAAAACGCTCAACTCTTTGAGAGCTATTCTGGAGAAACCATGTAAAGCAACAGACGATCTCGAGGAAACAACAAGTTTGGAAGCTGAAATCACTGATATAGCATACACAACAGAAGATATGGTTGACTCAGAATCAAGAAATGTTCTTTTAGCACAAAATGTGGAGGAAAGAAGCAGATCTATGTGGGAGCTCTTTTTCCTCTTGGAACAAGCACTAGAATGCATGAAACAGCATATCGCAGCATGGGACACCATGGAAGATCTAAAACCACAAACTTACGCTCTTTCCGGTGTACCAGAACAAGCTGTAGAGCGG…
G12	8	CA05g11150	ATGGTTGACTCCAAATCAAGAATAATATCATTAGCACAAGTTGCAAAGAAACGAAGAGGAGCTTTGTGGAAACATCGTTTCGTCTTGAAACAAACAGTTGAAAATATTGATTCCATCACGAGGAAGTGGATGGAAATTCGCAACAGGTACAACAATTTGAAAGACGTTGAAAGACAAAATTTGCCTCTAATTGGCGATATCTCTCCTCAACACGATTTAATGCACGAGAATATGATTGTTGGCCGTGAAAATGAATTCGGTATCATGGATCGACTAGCTAGCGGATCAAGGAAACTAGAGGTTGTCTTAATTGTAGGTATGGGGGCATTGGCAAAACAACTTTGGCTACCAAAATTTACAACGATCCATATATTATGTCCCGCTTTGACATTCGTGCAA…
G13	1	CA00g82230	ATGGCTGGAGTGGTCTTGCAGGTTCCTCTCGAGAAAGCAGCGATACTTGGCTCTGAACGACTTGTCTCTTTGTGGGGTTTGAAGGCCCAAGTTGGAAAACTGGAGAAAAGCTTAGAGATGATCTCTTATGGTCTTAAGAATCAAAACATTGAATTTGACAGTGTAAATGTCTTGCAGAAGAAGATTGAAAAGTTGTCTAATGACGCTGACAATGTTCTCGACAAGATTCACTATGAAATTCTTCAGCTCAAAGTAGGTTTGTCCATAGGACTTGCCAAACTACCTGCAAAGATCAGATCAATCAAACAGAACCTGATAGATATTAATAAAAACGGTGATAACGTGCTTTCACTTATTCCTGAATCAACTTCAAGGTTTTGTCAGGAAAGTGAAGTCGAT…
Non_clusered	1	CA07g12620	ATGGGAGACCCAATCACGAGTGCTGTAGCTGAGCTCATCGTAAAAGACTTGTCAAAACAAGTGAATATTCATTCTCAATATGCTATTCTATTTGAAAGTCAGTTTGAGGAGATGAAGAGAGCTGAATCTCATCCGTTCGTATCTCACTGAAGCAAACAGGATGAAACGAAACAACGAGTCTCTCAAGTCAACCTTATCTAAACTTGATGAACTAATTTATGAAGCAGATAATGTGATCACGGATTGCCAAATTCGTGAAGACTATCTGAGGATGAAAGGGAATCCTTCTTGCTTATTTCCGTCTCCGAGGGAGATTTTTTTCAGATACAACACTCGAAAGAAACTGACAGAACTCAACAAGGAGATAGTGACAATGCATCAGAAGCTTAGGGCCTTTGT…
Non_clusered	2	CA07g12640	ATGGGAGACCCAATCACAAGTGCTGTAGCTAGCCTTATCGTAACAGACTTGTCAAAACAAGTGAATATGCATGCTCAATATGCTATCCAATTTGAAAGTCAGTTTGCGGAGATGAAGAGAGAGCTGAATCACATGCGTGCGTATCTCACTGAAGCAAACAAGATGAAAGGAAAAAACAAGTCTGTCAAGTCAACCTTATCTGACCTTGATGAACTAATTTATGAAGCTGATAATGTGATCACGGATTGCCAAATTCGTGAAGTCTATCTGAGGATGAAAGGGAATCCTTCTTGCTTGTTTCCGTCTCTGAGGGAGATTTCTTTCAGATACAACACTGGAAGGAAGCTGACAGAACTCAACAAGGAGATAGCGAAAATGCATCAGAAACTGAGGACCTTT…
Non_clusered	3	CA07g12630	ATGGGAGACCCAATCACAAGTGCTGTAGCTAACCTCATCGTAACAGACTTGTCAAAACAAGTGAATATGCATGCTCAATATGCTATCCAATTTGAAAGTCAGTTTGCGGAGATGAAGAGAGAGCTGGATCGCATGCGTTCGTATCTCACTGAAGCAAACAGGATGAAAAGAAACAATGAGTCTGTCAAGTCAACCTTATCTGAACTTAATGAACTAATTTATGAAGCAGATGATGTGATCACGGATTGCCAAATTCGTGAAGACTATCTGAGGATGAAAGGGAATCCTTCTTGCTTATTTCCGTCTCTGGGGGAAATTTCTTTCAGATACAACACCGGAAGGAAACTGACAGAACTAAACAAGGAGATGGTGAAAATGCATGAGAAACTGAGGACTTTT…
Non_clusered	4	CA02g22100	ATGGTGGATGCAGTGGTAACTGTATTCTTGGAGAAACTTCTGAAAGTTCTAACTGAGGAAAGCAGGTTTCTAAGTCAATACAGGCAACAGTTCGAAAAACTCAAGAACGAACTGCTATTCATGCAAAGCTTTCTCAAGGATGCAGAAAGGCTGAAGAGGAAACACGTCACCCTTAAAGCTGTCATGTCCTGTTTGCGAGACTTAATCTTTGAAGCTGAAGAGATATTGGAGGACTGCCAGAATCAATCTGCTGATAGTGATGGAGCTACTTCATTTTCCACGCGCTTTCATCCCAAAAGGCTATCTCTTCGCCGTCAAACTGGGAAGCGTCTTGCTGAAATCAATGACAAGATCTCGGAAATAAAGCAAAACATTTCGACATACCTTGGAGTGCCACTT…
Non_clusered	5	CA02g11830	ATGGCTGAAGCAGCAGTTTCCTATGTTGCAGAACGGCTTATCGATCTTTTCCAGAGAAAAATTGTTTTCCTGAAAAACGTCCAGCAAGGAGTTGGAGGAGTGCGAAACGAGCTCATCCGTATGAAGTGCTTCCTGAAAGATGCAGATATGAAGCAAGAGGAAGATGAGGCCGCAACAATCCGCAATTGGGTATCTGAAATCAGAGCAGTTGCCTACCATGCTGAGGATGTGATTGAAATATTCATCCACCAAGTTGAGTCCCAACAACGACAGAGTTTCTTCGTCAAGTGTGCCTTCTATCCTAAGAAACTATATTGTCTTTACAAAGTAGGGAAAGAGATTGAATCGATTCAGACCAGAATTCTTGAAATATCCAACAGCCGTGAAAGATATGGCATC…
Non_clusered	6	CA02g11860	ATGGCTGAAGCAGCAGTTTCCTATGTTGCAGAACGGCTTATCGATCTTTTCCAGAGAAAAATTGTTTTCCTGAAAAACGTCCAGCAAGGAGTTGAAGGAGTGCAAAACGAGCTCATCCGTATGAAGTGCTTCCTGAAAGATGCAGATATGAAGCAAGAGGAAGATGAGGACGCAACAATCCGCAATTGGGTATCTGAAATCAGAGCAGTTGCCTACCATGCTGAGGATGTGATTGAAATATTCATCCACCAAGTTGAGTCCCAACAACGACAGAGTGTCTTCGTCAAGTGTGCCTTCTATCCTAAGAAACTATACTGTCTTTATGAAGTAGGAAAAGAGATTGAATCGATTCAGGCCAGAATTCTTGAAATATCCAACAGCCGTGAAAGATATGGCATC…
Non_clusered	7	CA02g11870	ATGGCAGAAAGCAATAATTCTCCAGCTATTTTAGTCGAGAATATTAAGAACAAAATATTTTTGTGGTTGATGGGTTGTCAAAAGTAAAAAAACACAATATTAGTAATATTACTTTCTAGATACAGCCTGGACTAAACAAACAAACTGAATGTTCCCACTTGTTGTTAGATAGAAAGTTTAAAGTTAGTTCTTGATAGGTCAAGCTAATTGAAGCTTCAATGCCATGTGCTGAACACAAAAAATTGTTGAGAGATATCAATTGATCAACTTTTCAAAATAGTTTCTCTTAATTCATGTGTTAGTGGTCGGTCCACTCATATTGAGAAGAGAATTACTTTAACTTGGCTGATTTAATTTTCGATAACAGGCTTTATAAGAGCCTCCATATCAGTTTAAGGC…
Non_clusered	8	CA02g11880	ATGGTTGAAGCAGCAGTTTCCTATGTTACGGAACTGCTTATTGATCTTTTCCAAAGAAAAATTGTTTTCCTGAGAAATGTCCAACAAGGAGTTGAAGGAGTGCGAAATGAGCTCATCCGGCGAAATGAGCTCATCCGTATGAAGTACTTCCTGAAAGACGCAGATATGAAGCAAGAGGAAGATGAGGCCGCAACCATCCGAAATTGGATATCTGAAATCAGAGCAGTTGCCTACCATGCTGAGGATGTGATTGAAATATTCATCCACCAAGTTGAGTCCCAGCAACGACAGGGTTTCTTCATCAAATGTGTCTTCTATCCTAAGAAACTATACTGTCTTTACAAAGTAGGGAAAGAGCTCGAATTGATTCAGACCAGAATTCTTGAAATATCTAATAGT…
Non_clusered	9	CA12g19770	ATGTATGATAGTTCTCTCTTTGGGCTCTTGCAGATGTTGTATGAGACACTGAAGAACGAGGCGAAATTCTTGTCAAACGTTGGCAATCAAATTGCAGACATTCGCGCTGAAATAAACCGAATACACTGCTTCTTACAAGATGCAGATGCTAAAAAAACCGAATATGAAACAGTTCGGAATTGGATAGCTGATATAAGGGAAGTTGCATATGATGTAGAGAATATACTTGAGAAGTACATGCATAAGATTGCGATGAGAAAGGATCGATCGATATGGAAAGAGAATATAGCTCTACATAACATAGGTATGGAAACAAAAGATGTTATGTCAAGAATTGAAAACATAAAAAGATGTATGAACACTTATGTTGATACTGGAATAAGAGCTATTTGTCAAGGA…
Non_clusered	10	CA01g18520	ATGGGGTTGTTCTTATTTTCATTACAAAAACAAATAAGCATAGACACTTGTGAAGATCATGCGGACATGGCAGACTCTGCTGTCATTTTTGTACTTGAAAAAATCATAAACTTATTAGCGGAAGAAGTAATATTGCTTCAGGGAGTCAAGAGTGATATCCAGTATATCAAAGATGAATTGGAGAGAATGATAGCCTTTCTTGGTGTAGCTGATGCATTCGAAGAGGGAGATGCAGAGGTCAAAGTTTGGGTTAGGCAAGTGAGAGATGTCGCCAATGACATTGAGGATGTTATTAATGAGTCCATGCTCTTGTCGTATGATCATCACTTCCATGGATCTTGTTGTTTCATTGCTAAATCGTTTTTCTCAATCAGAAACATCAAATCCCGCCATAAACTT…
Non_clusered	11	CA12g18200	ATGGAATTGGAGGCAGTAGCTTCTGTGGTGATGGCGAAACTTAAGGACATGATGTCTGACGATATGACGGACAAAAGGGTGATAGAGAAAGCCTTAGAAGAAATGAAACGTGTCATTGCCGACACACACGAGGACCAAAGAAATAGTGAAGAATTCAAGAATTGGGCTGAAGAGTGTCTGCTTAGTCTGTACAATGTTGAGGACACTGTTGAGTCTTTTCCCCTTGGCATGGCCCGTCAGAACAAGAAATGGGGCTTCCTTATGAATCACTCTCTGGTTCTCAGGAACTTCACGGCTTGCCAAAAACTGAGAAGGAAGATGAAGAGAATCCCTTCAGGCATTAAACAGGTGATCAATAAAAAGCCCAAAGGATGTAGCAATGGGACACACACCTATATG…
Non_clusered	12	CA02g25800	ATGGCCGCTTCTCTGGTGGGAGGGGCTGCTTTAGGTCCAGTATTCGACCTACTACTCAAAACAGTTGTTGATGTTGGCTTCAACATCGCCACTTTCCGTTCCAAATTCCTCAGCTTGAAACAAACACTGATGGACATCGAACCAGTTTTCACCGACATTCAGAAGCTCAGTAATGCCCTGAACGGCCGCGACGAAGAAATAGAGATGTTCAAGAAGAAACTGATGGAAGGTGAAGAGCTAGTCCGCAAGTGTTCCAAGGCTAAATGCTACGACGCTTTGAAGAAATGGAATTACTCGAGGAAACTGACCAAATTGGAGAATTCACTAGTGAAGTTCTGTCAGGTGCATGGGTTGATTCAGGTGTGTAGGGATAGTAAATTGATTCTGGTCAAGGTTAAT…
Non_clusered	13	CA02g25810	ATGAAGGATAAATTGCTAAAGTTTTGTAAAAATGAACAGTAGTTTATTAAATCACGTGTCTAAGACAAAAATAAAGGAGGGAGTAAACAACCAACAAATGGAAAGAGAAGAATATATTCATTTCACTCGTGTACTCCATCACATCAGTGCAAAAGTCAATTCTACAGGAAACTTCCGACCAATTACCATCTCTTTTCAAAGACATTTTTCTCGGCAAGCAACAGTAATCGATGCCTTAAAAACTCCAAGGCAAGACAGACTCTCCAGTGTACTTCACTCGCTTCAACCTACGCACTTTGCCCATATGGCCGGAGCTCTGTTGGGAGGAGCTGCTCTGGGTGTAGTCTTTGACAAACTCTTCAAAGTAGTTGTTGATGTTGGCATTAACATCGCCACTTT…
Non_clusered	14	CA08g02000	ATGGCTGCTTATGCTGCTGTAACTTCTCTGATGAGAACAATGCACCTGATTTCACAATCCAGCTTAGACCTTCAGGAGGGTAACAAAGAACACTTGGAATCACTCTACGACGCGGTTGGCTCTCTCCTAGAGTTTCTTGACAATTCTGATGATGAACTGATGAAGGATCTGCAGAAAAAGGTTAAAGATCTAGCAAATGACGTAGAAGATGAAGTCGAATCACAAGTATTGCTGGTTAGGGAGAAGGATGAACATATTCGAACAGAGGCGAATGAGAGGCTTCTTAAGATCTTGCAACAAGCTATAGAAAACATCGATTCTCTGAAGCAAGAGCTCAACAAGCAGACGAAGAATAACAAGCTGCAAGCTAGAAATGGTTCAGTTGGTCATTCTTATTCA…
Non_clusered	15	CA01g30000	ATGGCTGAATCTGCTGTGAAAATCTTGATAATGAGCATAGAATTCATGCTTAACCACCCAGGATATGTGATTGGAGGAGTTCGTCATGAGATCTCGAAGGTGAAACTTGAACTAGAGAGTATAGGGTCATTCATAAAAGATGCTGAGAAGTGCAAAAGCCAGAATGAAGGGGTGAGTGTTTGGGTGGTACAGGTGAGGGACGTAGCGTTTGAAGCTGAAGATGTAATCGATGAGTTCTCGTATCATGTGGATAGCATGAAAAAGGGAGGTTTTGGTGGGCGTTTGGCCGGTGTTTTTTACTTTCCAAAGGTAATATGGTTGAGGTACAAAACCGCCCTGGAGTTGAAGAGAATCAGAGGTGAGATTAAAGACATTGCGAAACGAAGCAAGAGGTATGAT…
Non_clusered	16	CA03g04510	ATGGAAGAGGTAAGTAGAAAAATGGTGAAACGCTGTGGAGGGCACCCAGTAGCCATCATCAAGCTGGCTCAAGTTTTGGCAGGCAGAGAGAGCCTGAATGAATGGAATACAGTGCATCAACACTTAATGTCAATTCTCAATGACAGTGTATTGCAGCAAATCTTAACTCCAAGCTTTGATGACTTGCCAGATCACCTTAAACTTTGTTTTCTTTACTTGGGACTTTGGCCTGAAGATTCAGTGATAGATGTGGAGAAATTATATCACTTTTGGATAGTTGATGGATTAGTGAAGCTGCAAGACATGAGAGAAGGAGGAGGATCGTTATATATTGCAGAACGATATCTAACTGAACTCGAAAAAATGGGTATGATTGAAGTGGAAGAAGAGGATGTTCCA…
Non_clusered	17	CA08g17370	ATGGCATACACTGGTGTTAACTATTCCCTGAATCATCTGGTCCGCCTGCTGAGCACTCCGGGCCTGACTTCCTCGAAAGAATCCCAGATCCCTATGCTTAAACTGGAGCTGGGCTTCCTGAGAACTTTTCTCTGGTGGACGGCAAAACACTGTAGGGAGAATGGGAATTTGGAAGCTCTCTTACTGCAAATCGAAGTTGTGGCACGAAATGCAGTAAGTCACATCCAACCCATTCTTCTGAAGAGCGTTGAAGACAGAGCCAAAGAATTGGATCAGCGGTCTGCTGAAGTACTGCATCACGTGCAACTTCTCAAGCCAGAGATTGAAAAGGCTTACATCAAAGTTGCAAAGTCTTCTCCTCATGTACCGGACGCATTGATGGTGGTGGAGTTCATGAAC…
Non_clusered	18	CA10g19860	ATGGCATACACTGGTGTTAACTATTCCCTGAATCATCTGGTCCGCCTGCTGAGCACTCCGGGCCTGACTTCCTCGAAAGAATCCCAGATCCCTATGCTTAAACTGGAGCTGGGCTTCCTGAGAACTTTTCTCTGGTGGACGGCAAAACACTGTAGGGAGAATGGGAATTTGGAAGCTCTCTTACTGCAAATAGAAGTTGTGGCACGAAATGCAGTAAGTCACATCCAACCCATTCTTCTGAAGAGCGTTGAAGACAGAGCCAAAGAATTGGATCAGCGGTCTGCTGAAGTACTGCATCACGTGCAACTTCTCAAGCCAGAGATTGAAAAGGCTTACATCAAAGTTGCAAAGTCTTCTCCTCATGTACCGGACGCATTGATGGTGGTGGAGTTCATGAAC…
Non_clusered	19	CA04g19370	ATGGCGGTAACGGACTTTTTCGCCGGCGAAATCGCCACTGAACTCATAAAATACTTACTATCCATAGTTAAAAAATCCACTTTGTGCCGTTCAAGCGCTGAGAATCTCATAACCAGCATCAATGGTCTCCTCCCAATCATCCAAGAAATCAAACAAACAGGTGTTGAACTTCCACAAATACGTCAAAATCAGATTGATGATTTCTCTAAACTTCTCAGGGATGGATATGAACTCGCCGGAAAAGTTCTCCATTCCGGTAGATGGAATATGTACAGGTGTGTCATCATCTCATCTAAAAAGCTTAAACAATTTTAGCGATAATATATTCTTAATTACTTTATCATATTACTTAGCCCCGTTGATATGATACAACAACTCTCTAGTTAGAGTTAAGTATTT…
Non_clusered	20	CA11g03410	ATGACATGCCAGAAAAAGTCAACACTTTGGTATAGAATTCAAAGTGGGAATGCATCTAGATCTAGTACTTCCCAATTCTTGACTAGTATTCTTATAAACAAAATAGTTTTCTGTAACATGTTCTTCCATAGAACAAAGGCAATTCTGAAATTTCTCAATCATTTAAATTCCAAGTTCTATATCTGTTGCATTTTTCTCTCCAACTTTATTATTACCCGTTTTAACAACAATATATTGCGCACCACTCTGCAAGAAGTTTTCGAGTTTGCACTTCCACAAAATCAAGAAAACGTCATGCTGTTTATGCCAAGAAAAGGCACAATTTCTGAGTCCAGTATGACCACAAGTTTAGAAGAAATTGTGGGATTTGAGGATGAGACAGCAGAGCTGATACATCAA…
Non_clusered	21	CA05g18870	ATGTATGCGGTGCACACCTTAACGCATAAGCTAGGTTGTGCGGCGCACATTTTATCGCACACATTAGGTTGTACGGCGCACACCTTATAGCATAAGTTAGGTTGTGTGTCGCACACCTTATGCTAGGCGACGCACTCCACTTTGCAAAGCCATAACTTCTTGTTCGGGTGTCGGATTTTGGTAAAATTGGTATCGTTGGAAAGATAATTCGAAGACCTTTCATTTGATATATAGTAGAGCCTCTAATTCTATATATATATTGGGAGTTATGGTTGCTGGAAGTTGACTCAAGTTGAAACATCCTCTAAAACTTAATCGATAGAAATGTTTTCAACTCGTCTTAGAGGTTAGGGGATTTTTGTGACCTCAAATCATACTCAAAGGTATTCCTACATCTTA…
Non_clusered	22	None-determined	ATGACTGGAACAGATCTAGAAAGTTATCTGTGTGATCTATTAAAAGGACGCAAATACCTTGTGGTGGTTGATGATGTATGGCATAGAGATGCTTGGGAAAGTTTGAAACGAGTATTTCCAGATAGAAAGAATGACAACAGAGTAATTATTACCATACGCAAAGAGGATGTCGCTGAAAAAGTAGACGACAAAGGCTTTGTCCATGGACTTCGTTTCCTAAGCCAAAAAGAAAGTTGGAATCTCTTTTGTAGGAAACTACTTGATGTGCAGGCAATGGTTTTTAGAAATGGAAAGGTTAGATAGAGATATGGTGGATACATGTGGAGGCTTACCTCTTGCAATTGTTGTATTAAGCGGACAATTTTTGCATAAAAGGGGGCTAGAAGAATGGCTAAAGGC…
Non_clusered	23	CA02g10750	ATGCTACCTACAACAGTTGAGTTGTCATCAAAGTCGATGGTGGTCATTGAGGAAGAGGAACAAGTGCTGATGGATAAAATTCTTGGAGATACAGATCAGCTGGGCGTTATCGCGATTGTTGGCATGTCTGGACTTGGTAAGACAACTCTAGCGAAAAAGTTATATCACCATGAAAACTTAGTCAATCGATTTGATGTTCGTTCGTGGTGTACTTGTGTCTCTCAAGTACATGACAAGAAAAAGATACTGCTTGAACTTTTAGGCTATGAATTCAAACGCCATGTAGAAATTGAGAGGAGTGAAGATGAATTAATCCAACAAGTACAAAGGTGTCTTCGTAAAAGGAGATATTTAATAGTTATAGATGATGTATGGAGCACTATTATATGTGATGACTTG…
Non_clusered	24	CA12g03500	ATGGCAGAATGTGCTGTTAATTTTCTGGTGCATAAACTTTCAGCTTTTCTCCATGGTGGATTGAAGTTTCTTGAAAATTTTCGAGAAGAATTAGTGTATATCAAGGAAGCGTTTGTGAAGATGAAGGCGTTCTCGAGAGCAGCAGATGAAAAAGAAGAAGATGATGTTGAATTGCAACTATGGATCAAGCAAGTACAAGATCTTGCACATGATGTCCAAGACATTCTTGAAAAACATGTTGTCACATGCAGCAATTTTCAAGAAAAGGGATCATGGTCATGGAGAAAACACCATCATTCTTTGATGTCTGAGAAGATGGTTGAAGCTCAAAATGATAACCTTTCAATGTTGTTGGAAGGTGTTAAGGCGCGAATCATCGTTATTTCTGAAGGACATAAA…
Non_clusered	25	CA02g10730	ATGGCTGAAGCTGCAATCATATACTTTCTGAGAAGGCTAGGCTATCAGTTAATACAAGAAGGGAATGTTCTATCAGGGGTACAAGATGAAATTGAGTGGATCAAGAAAGAGTTTCAAGCCATGGTAGCCTTTCTAAGAGATGCTGACAAGAGACAACTAAGAGATGAAACTGTGGCTGGTTGGGTTAAAGAGGTAAGAATCTTGGCGTTGTAGCTTTTCAAGTCTTAAAGCGTTGTTTGATTGTCATTCTTGGGCTTTTGTATCACAATCTTGTAACTTAAAGGATGTCTTGAAAAACATCCTTTTCGGAGTCATAGCTAGTAGAGGTGAGCCAGCTCTGGATTTCATGAGTGCCATGGATGAGGGATGGTTACTGGAGAGGACCAATGACTACTTGCA…
TNL	1	CA09g18620	ATGAATCAGAAAAGCTCATTCCTTCCATCCCCAGAAATTATTCAATGGAGTTATGATGTTTTCTTAAGTTTTAGAGGTGAAGATGTACGCAAAACATTTGTTGACCATCTGTACATTGCTCTGCAACTGAAGGGAATCAACTCCTTCAAAGATGACGAGAAACTTGAGAGAGGCAAGTCCATTTCACCGGACCTTGTGAGAGCGATCGAAGAATCAAGGATTGCGCTGATCGTGTTCTCCAAAAACTATGCAAATTCGACATGGTGTTTAGATGAATTAACGAAGATCATGGAATGCAACAAACAAAAAGGACAAATTGTCCTTCCGGTATTCTACGATGTTGATCCATCAACGGTGAGGAAACAAAAGCACAGCTATGGAGAAGCATTTGGCAAACAT…
TNL	2	CA07g12770	ATGTCCCCAGAGATTATTCAATGGAGTTATGATGTTTTCTTAAGTTTTAGAGGCGAAGATATACGCAAATCTTTTGTTGATCATCTCTATGTTGCTTTGCAACAAAAGGGGATCAACACCTTCAAAGATGACAAGACATTACAGAAAGGCAATTCTATTTCACTAGACCTTACCAGAGCAATTGAAGAATCACGTATAGCTTTGATTATTTTCTCCAAAAACTATGCTCATTCGACGTGGTGTTTGGATGAAGTAGTGAAAATCATGGAATGCAAGAATGTGAAAGGACAAATTGTTCTTCCAGTGTTCTATGATGTAGATCCATCAACAGTGAGGAAACAAAAATCCAGCTTTGGAGAAGCATTTAGCAATCATGAAGATTGTTGCAAGGTGCAAAAA…
TNL	3	CA02g19600	ATGGACATAGAAGACAACCCGTCTTCTTCTCACAGAACTCATGATCAAACATCCCAACGTTGGTCCTACGATGTTTTCTTGAGCTTTAGAGGTGAGGACACTCGTAAGAGCTTTGTCGATCACCTCTACACGACGCTTCACGAAAAAGGGATACATGCATTTCGTGATGACATAGAGTTAAGGAGGGGAAAATCCATTTCCCCTGAACTCCTTAACGCTATAGAAACATCGAGGTTTGCAGTTGTTATTTTTTCGAAAAACTATGCAGATTCATCGTGGTGTTTAGAGGAGCTGACGAAGATCGTTGAGTGCAACAAGCAGAGGGGACAAACGCTGATTCCAGTGTTTTACAGCGTGGATCCTTCTGTTGTGAGAAAAAACAAGGGTAGCTATGGAGAC…
TNL	4	CA06g14840	ATGGCTCCCCAAAATGAATCGATTCAAAAATGGAAATATGATGCCTTTCTGAGTTTTAGAGGAGATGATACGCGCAATAACTTTGTTGCCCATCTTTATAAACGTCTGGAAGACATAGGAATCAACATATTCAAAGATGATGTGAAACTTGAAAGAGGAAAGTTCATTTCAACAGAACTCTTGAAAGCTATTGAGGAATCAAGAACTGCCATTATTATCTTCTCAGAGGACTATGCTTCATCCACCTGGTGCTTGGAGGAACTTACAATGATCATGGAGTGTGTTGACAAGAAGGAACAAAAAGCATATCCTGTCTTCTATAACGTCGATCCATCAGATATACGCATGAAAGGTAAATCATCAGATATTATTTTCTGTTCTGACTTGTATAACTAATCA…
TNL	5	CA12g06200	ATGGAGTGGACCTCATCCTCATCGAAACTTCTCTTTTTTGAAGTCCTATATATAACTTTGTCCCAAATATCATCAATTTCATCTCGTATCATACAATCACAATCTATCCGCACACTTCTTGTCTTTTTCTTCACAAATTTTAACAACTTAACGGAATTCATGGCATCAACTTCTTCTTCTGCAAGTAATTCACAGCAGTGTCCTCTATGGAAGTACGATGTCTTCTTAAGTTTTAGAGGTGAAGATACTCGTAACACAATTACGGGTTACTTGTACGAACGTTTGACAAGGAGGGGAATAATCACCTTTCAAGATAATAAAAGGCTAGAGCATGGCGATTCGATCCCAGACGAACTCTTGAAAGCTATCAAGGACTCTCAAGTTGCTATTGTCATTTTC…
TNL	6	CA09g18660	ATGACACAGAAAAACTCTTATTGGAGCTATGATGTTTTCTTAAGTTTTAGAGGTGAAGATGTACGCAAAACATTTGTTGATCATCTCTATGTTGCTCTTCAACAGAAGGGGATAAACACCTTCAAAGATGATGAGAAACTAGATAGAGGCAATTCCATTTCACCAGACCTTCTGAGAGCAATCGAAGAGTCAAGGATCGCGCTGATTGTATTCTCCAAAAACTATGCTAATTCAACATGGTGTTTAGATGAATTAACAAAGATCATGGAATGCAACAAACGAAAAGGACAAATTGTGCTTCCGGTCTTCTATGATATAGATCCATCAACGGTGAGGAAACAAAAGCATAGCTATGGAGAAGCATTTGGCAAACATGAAGATCGTTTCAACGATGACAAG…
TNL	7	CA12g19860	ATGTCTCAAGCTTCTTCTTCCAAAACTTTCAAGTACGATGTCTTTTTGAGTTTTAGAGGCGAAGATACACGCAGAACCTTTGTGAGCCATCTCTATAATGCTTTAGAACAAAAAGGAATACGCACTTTTAAAGACGATGAGCGTCTGGAAACAGGAAAATCAATTTCTGGCGAACTTTTGAAAGCCATAGAAGAAGCCAGATTCGCAGTCGTGATATTTTCAAGAAGCTATGCATCCTCAAGATGGTGCTTAGAGGAGCTTTCGCACATCATAAAGTGTAAAAATGAATTGGAGCAGATTGTAATTCCAGTCTTCTATGATGTGAGTCCATCAGATGTACGCCATCAAAATCCCCCGTTCGCTAAGTCATTTTCCAAACACGAGAAAAAGTATAGAGAT…
TNL	8	CA12g04920	ATGTTTGAGCATAGTTGTTGGTTATGTTGCACTTTTCAAATTTCGAGATTCAAACAAGTTTCTTTTACCATAATAATATTTTTATAGTATGTGAGATTTTTCTTTTCCAGCATGTCTTGTTCCATAGTTAGTAAGTACGATGTTTTTTTAAGTTTTAGAGGACCAGATACTCGTAGAACTTTTGTTAGTCATCTTTATAATGCTCTGGAGCAAAAAAATATACTCGTTTTCAAAGATGATGAGCGTCTGGAGACTGGAAAATCAATTCCTGATGAACTTTTGAAATCCATACAAGAATCTAAATTTGCCTTGGCGATATTCTCAAAAAACTATGCATCATCAAAATGGTGCTTAGAGGAGCTTGCACACATCATAAAATGCAGGAAAAGAATGAACCTG…
TNL	9	CA12g02400	ATGGCTTCTTCTTTCTCTTTTGCAAGTAATTTACAGTACCGTCCTCGATGGAAGTATGCTGTGTTTCTAAGTTTTAGAGGTGAGGATACTCGTAAAACATTTGCTGGTCACTTGTATCAAGGCTTGAAAAGCCGGGGATTATTCACCTTTCTAGATGATACAAGGATAGAGGATGGTGATTCAATTCCAGAAGAACTCCTTAACTCTATCGAAGTGTCTCAATTTGCAGTCGTTGTTTTCCCAAAGAATTTTGCAACGTCAAGGTGGTGCTTGAATGAACTAGTCAAGATCATGGAATGCAATAAACAAGAAAATGGACAAACAGTCATACCGATCTTCTATGATGTGGATCCATCACATGTTCGAAATCAACGTGGGGACTTTGAAAAATCATTTGAG…
TNL	10	CA09g18670	ATGATAGAGAAGAGCTCTTATTCATCCTCTACTTCCCCTGATCTATCCGCTCGGTGGAATTACGATGTTTTCTTAAGTTTTAGAGGTGAAGATGTACGAAAAACATTTGTTGATCATCTCTATGTTGCTCTGCAGCAAAAGGGTATTCATACCTTCAAAGACGATGAGAAACTTGAGAAAGGCAAGTCGATAGGACCAGATCTTATCAGAGCAATTGAAGAGTCGCGGATAGCTTTGATCGTCTTCTCAAAAAATTATGCTGATTCGAAATGGTGCTTAGATGAAGTAGTGAAGATCATGGAATGCAAGAATGTGAAAGGACAAATTGTCCTTCCGGTCTTCTATGACGTAGATGCAATGACAGTGAGGAAACAAAAAACCAGCTACGGAGAAGCATTT…
TNL	11	CA12g16310	ATGTCTCATGCTTCTTCTTCCAAAATTTCTAAGTACGATGTGTTTTTGAGTTTCAGAGGTAAAAATACACGTAGAACCTTTGTGAGTCATCTCTATAATGCTCTAGACCAGAGAGGAATCCACACTTTCAAAGACGATGAGCGGCTGGAAACAGGAAAACCAATTTCTGGTGAACTTTTGAATGCCATAGAAGAGGCCAGATTCGTGGTCGTGATATTTTCAAGAAGCTATGCATCCTCAATATGGTGCTTGGAGGAGCTTGCACACATCATAAAGTGCAAAAATGAATTGGAGAAGATTGTTATTCCAGTCTTCTATGATGTTAGTCCATCAGATGTACGCCATCAAAAAACCCCTTTTGCTAAGTCATTTTCCAAACACGAGGAAAAGTACGTAGAT…
TNL	12	CA12g19870	TGCCGACAGTGGTCCCAAAGATGGACCCCCACCCACGAGGAGCATCGTGGAAAAAGAAGACGTTCCAACCACGTCTTCAAAGCAAGTGGATTGATGTGATATCTCCACTGACGTAAGGGATGACGCACAATCCCACTATCCTTCGCAAGACCCTTCCTCTATATAAGGAAGTTCATTTCATTTGGAGAGAACACGGGGGACTCTAGATCGACGACAAGACCCTGAAAAAGGTGAAATTTTGCTCTTTATTAAGCACCAGAGCCACCCAATTGTGTGAGTTTTCTCACCAATATATCCAAAGTTGTGAACTTGCCTATTAATCTTTAGTAAATATTAGTATTCAATAATGTCTCAAGCTTCTTCTTCCAAAATTTTCAAGTACGATGTATTTTTGAGTTT…
TNL	13	CA06g15040	ATGTTTCTTCATATTGCATGCTTCCTTAGAGGAAAAAGGAAAGAAGATGTGGTTACTGTGCTGGATGAACTTGGCTTCAAGTCAGTAAATGGAATACACGTCCTTAAAAGATCATTTTTGTATATCTCAGAAGGAAAGGTTGAGATGCATGATTCGATAGCCCAAATAGGGCAGCAAATGGCACGTGATGCTGAGTGGGGCAAGCCATGGAATTGCAGTAGACTATGGCATGAAAAAGATATGGAAAATGTTTTTTCTGCAAATCAGGTGTGTGATCCTCTAATGGTTAAGAATTCTGGTGACATTCTTTTTTCTCTTGTGCATTATTTTTTGTTTAAAAAGGTAGTTGTCAATTTGAGTAGGTTATAGGAACTAGTTAGTCCAAGGTTTCATCGTGCT…
TNL	14	CA12g02370	ATGGCATCTTCTTCCTCTTTTGCGAGTAATTCACAGTATCGTCCTCGATGGAAGTATGTTGTGTTTCTAAGTTTTAGAGGTGAGGATACTCGTAAAACATTTACTGGTCACTTGTATAAAGGTTTGAAAAACCGGGGAATATTCACCTTTCTAGATGATAAAAGGATGGAGGATGGTGATTCAATTCCAGAAGAACTCCTTAAAGCAATCGAAGTGTCTCAATTTGCAGTCGTTGTTTTTTCAAAGAATTTTGCTACATCGAGGTGGTGCTTGAATGAACTAGTGAAGATCATGGAATGCAATAAACAAGAAAATGGACAAACAGTCATACCGATCTTCTATGATGTGGATCCATCACATGTTCGAAATCAAAGTGGGGACTTCGCAAAAGCATTTGCC…
TNL	15	CA06g14800	ATGCACCACACTGTTTCAGCAACTGAAAAATATCTAGTGGGTATTGAATCTCGTATGGGTGAAATAGAGTCATTAGTGAAATTTCAATCAGGTGACGTCTGTTTTGTTGGAATATGGGGGATTGGAGGCATTGGGAAGACAACTGTTGCAAGAAAATACTTTGACAAGGTTTCTCATCAATTTCAAGGGTCTTGTTTTCTTGCAAATATTAGAGAAGAATCAAAGAAGTATGGGCTGATGTACTTGCAAAAGACACTTCTTTCAAGACTCTTGAAAGAAAAACCAATGAATATATCAAGTTTTTATGAAGGAGCCGATATGATAAAAAGAAGGCTTTGCCACAGGAAAGTTTTAATTGTTTTCGATGATGTCGATGAGGAACACCAATTAGAATATTTA…
TNL	16	CA06g15030	ATGCACCACACTGTTTCAGCAACTGAAAAATATCTAGTGGGAATTGAATCTCGTATGGGTGAAATAGAATCATTACTGAAATTTCGATCAGGTGATATCTGTTTTGTTGGAATATGGGGGATTGGAGGCATCGGGAAGACAACTGTTGCAAGAAAATATTTTGACAAGGTTTCTCATCAATTTCAAGGGTCTTGTTTTCTTGCGAATATTAGAGAAGAATCAAAGAAGTATGGGCTGATGTACTTGCAAAAGACACTTCTTTCAAGACTCTTAAAAGAAAAATCAATGAATATATCAAGTTTTTATGAGGGAGCCGATATGATAAAAAGAAGGCTTTGCCACAGGAAAGTTTTAATTGTTTTCGATGATGTCGATGAGGAACACCAATTAGAATATTTA…
TNL	17	CA12g17900	ATGATCTTTTGGAAACACCCTCTCTACCTTCCGAGGAAGGGATAAGGTCTGCATATACTCTACCCTCTCTGGACTCCACTTGTGAGATTAAACAGGGTATGTTGTCATTTTTGCATCCTTTTCTTTTTCTTATTTGTATTTTCCTGTTGTGGGTCATGGGTAATCCAAGAAAAATGGTTTGCTTATTGTTTTGAAAGAAGCATTAGAAGTAACTAAATAAGGTACATATAAATCATAAAAGAGAGCATACATTAGGGTACAAAATGCAAAGAACTCTATAATCATATTTGATTTGTTAAGTTCGATCTAAATAGTTGTTGTTTCATTGTAACGTTTAGGGATGAGGCAGACTGCATCAAAAAGGTTGTTGATTACATATCACTGAACACTATTTCACCG…
TNL	18	CA12g16200	ATGTCTCATGCATCTTCTTCCAAAGATAGCAAGTATGGCGCTTTTTTGAGTTTTAGAGGTCCAGATACCCGTAGGAACTTTGTGAGTCATCTCTATACTGCTTTAGAACAAAGGGGAGTTAATGTTTTTAAAGACGATGAGAG GCTGGAAACTGGAAAATCAATTCCTAATGAACTACTGAAAGCCATAGAAGAATCCAGATTTGCGGTCGTGATATTTTCAAAGAGATATGCATCATCAAGATGGTGCTTGGAGGAGCTTGAACACATCATAAAGTGCCGAAATGAATTGGATCAGATTGTGATTCCAATTTTTTATGATGTGAGC CCATCTGATGTAAGCCATCAAAATTCACCTTTCGCTGAGTCGTTTTCTCAACACGAGGAAAAATACAAAG…
TNL	19	CA09g18680	ATGGCACAGAAAAACTCTTATGGGAGTTACGATGTTTTCTTAAGTTTTAGGGGTGAAGATGTACGCAAAACATTTGTTGATCATCTGTACGTTGCTCTGCAACTGAAGGGGATCAACACCTTCAAAGATGATGAGAAACTTGAGAAAGGAAAGTTCATTTCACCAGACCTTATGAAAGCGATCGAAGAGTCGAGGATTGCGCTGATCGTACTCTCCAAAAACTATGCTAATTCAATGTGGTGTTTAGATGAATTAACGAAGATCATGGAATGCAACAAACAAAAAGGACAAATTGTCCTTCCGGTGTTCTACGATGTTGATCCATCAACGGTGAGGAAACAAAAGCACAGCTATGGAGAAGCATTTGGCAAACATGAAGATCGTTTCAAGGTGCAAAAA…
TNL	20	CA12g16170	ATGATATGTTGTTGGAACTACTGATTTTGGAATTTGGTACTCCAAAACATCAGATTTTAGATTGTTTGGTTTCACTGATAGTGATTATGCAGGGTGTTTGGATGACAAAAAAAGTACTTCTGGATATGTGTTCTCTCTTGGTTCAGGTGTTATGTCCTGAAGTTCAAAGAAGCAAGAGATTGTAGCCTTGTCATCGTCTGAAGTAGAATATATTAATCAAACAACTTCTAATAAATACTTTCTGTTTTTTACGTTCTCTTTTATATCCCAACATATGCATCATAAAGATGGCGCTTGGAGGAGCTTGAACACATCGTAAAGTGCCGAAATGAATTGGATCAGAGTGTGATTCTAATTTTTTATGATGTGATCCCATCTTATGTAAGCCATCAAAATTCA…
TNL	21	CA12g17050	ATGGATGAGGCAGATTGCATCAAGAAGCTAGTTGATGACATGTTTCCTAAGTTGCTTCAAGTTATTCCACCTTACCCTGAAAGCTTAGTGGGTATGAAATCGCAAGTTGAGAAAGTAACTTCATTGTTAGATATGGGATCAAATGATGTTCGCTCTATTGGTATTTGGGGTGTAGGTGGCATAGGCAAGATAGAGATTGCAAGTGTTCTGTATCAAAGATATCGTCAGCGATTTCAAACAGATTGTTTTCTTGGTGATGTTGGAGCATTGCATCAGAAAAATGGACTAACATGGCTAGCACAAGTTGTCATTTGCAAGCTCTTTGGCGAAAAAATTACTCTAACTAGTGAACATGAAGGGGTTATTATTTTAAAGAATAGGCTTCGCTGGAAGAAAGTT…
TNL	22	CA01g16060	ATGGAATCTCGAATGCATGAAGTAAGTTCATTACTAAGGATGGAAACACCTGATGTTCGTTTTATTGGAATATGGGGGATGAGCGGCATTGGTAAGACAACAATTGCAAATGCTGTGTTTGACAAATATTCTGACCAATTTGATGGTATGTGTTTTCTAGATAATGTTTCAGAAATCCAAAGGACACGTGGACTGCAATATTTGCAAGGAGTTCTCCTCTCAAAAATCCTCAAGGTAAGCTTAACTATAGCAAGTGTATATGAAGGCATGAAAATCATAAAGCAAAGGCTACGCTCAATGAAGGTTTTGATCATTCTTGATGATGTAAATCAGAAAGACCAATTAGAAATGTTAGTTGGAGGGCGTGACTGGTTTGGTACTGGTAGTAGAATTTTGATT…
TNL	23	CA08g13800	ATGGGTTCTGAAAAACCACAAACATCCTCCACTTTTGTTTCTCCAAGTATTTATCATGTGTTCTTGAGCTTCAGAGGTGAAGACACCCGCAAGACTTTTACTGATAGTCTCTATGCAGCTTTGGTAGGTGCAGGGTGGCGTACGTTTAAGGATGACAATGAGATCGAGAGAGGGGAGAATATTAAGACGGAATTAGAGAATGCAATCATACGTTCGAGGAGTTCAATAATTATCCTCTCAAAGAACTATGCTACTTCGACATGGTGCCTTGACGAACTTGTCAAAATCCTTGAACATAAGAGGACAAAAGGGCATGCAATTCTTCCTGTCTTCTATCATGTGGATTCTTCAGAAGTTAGAGATCAGAAAAATAGTTTTGCAGAAGCATTTACGAGATAT…
TNL	24	CA08g13750	ATG TCTCAGTTTGCTTATCATG CATTTCTGAGTCTAGCAACAAGGATGGACAAGTCCTTTGGAAATCATCTTCATTCAGCTTTATCAAATGCTGGTATTAGCGCATTCAGTGTTGAATCCTTAAGACTCTTTCAGTTGGTATGACTTTGCACAAGACCACCCTTTAGAAGAGTTCGAAGGAGCTCTCAACAGATGCAATACAGCATTGTGGTGGGCTTCCGTTAGCCCTCTATGATTTGCGTTCTTTTCTTTCACGGAGAGATATGGAAATTATATGGAGAAGTAAACTGCAGAAATTGGAAGCAATCCCTCATAGCAAAGTTCAAAAGAATCTTGAGATAAGCTACAAGTCTCTAGATGATCATGACCAGAGGTTGTTCCTCCTTATTGCTTCATT…
TNL	25	CA08g13810	ATG GGAGCTGAAAAAGCATTATTCTCCAGGCCTAGATGCTCTTATCATGTCTACTTGAGTTATAGAGGCAAAGAGATCATCATGAACTTTATCAATCTCCTACACACAGCATTGACTGATGTAGGTATTCAAACATTCAAGAAACATAGTGAAGCTAGAAAAATAAAGATTGTTGGATCAGAATTGCAAAAGGCAGTCAAGGAATCGAGGATTTCAATAATTGTATTCTCGAAAGATTATGCATATTCTAGAAGGTGCCTAGATGAACTTGTGAACATCCTTGAAAGGAAGCAAACTGCTGGTCATATGATTCTACCTGTGTTCTATCGTGTAGATCCATCCCATGTCAGAAAGCAGACAGGGTCTTACGCGGAAGCATTTCATAAGTACGAAGAGCA…
TNL	26	CA00g92780	ATGGCATATGAACAAGTTCAAGAAGCCTCCAAGTTCAGGTCTAGATGTATTTATGATGTTTTCTTGAGTTTTAGGGGTGAAGACACTCGCAGAACTTTCACCAACCAGCTCTATGAGGCTTTGGTTGATGTGGGTCTTCGTACTTTTAAGGATGACAATGAGATTGAAAGAGGAGAGAACATCAAGTCTGAACTGGATAAAGCTATCCATCAGTCAAAGGGATCAATCATTGTTTTGTCAAAAAACTATGCTTCTTCCAGCTGGTGCCTTGATGAACTTGTGGTGATCCTGGAGAATAACAAGAACAGAGGACATGTAATTCTTCTTGTTTTCTACTATGTTGATTCGTCTGATGTCGGAAAGCAATCAGGGAGCTTTGCCATAGCATTTGCTCGACAT…
TNL	27	CA08g13780	ATGGTCTTTGTGTGCTGCTCTTGTAGGAACAAGACAAAGTTTATTGAGAAAATCGTCAAAGTGATTGAAGAGAAAATAAATCGTTCAGTAATAGGCATTGCACCCTATCTCATTGGAATACATTCTCGGGCTAAAGACCTTAATCTGTGGTTGAACAATAGGATTGGTAGAGTTAGCATAGCTGGAGTTTGTGGTATGGGCGGAATTGGGAAGACAACAATTGCTAAGTATGTCTTCAACGTAAACTATGACAATTTTGAAGGAAGCAGCTTTCTTGAGAACACAAGACAATATTCTGAATATGAAGATGGACTTATACATATGCAAAGACAATTTCTAGCTGATATTCTGAGAGGAAAAGAAACAGAAGTTCAGAGCATCGAAGAAGGAATCTATCAA…
TNL	28	CA03g00700	ATG GATACTCAATTTATTCAAGGTGAATCATCTATAACCAAATGGAACTACGATGTCTTTTTGAGTTTCAGAGGTGAAGACACGCGAAAGACCTTCATCGGTCATTTTTACACCCGATTATGCCAAGTGGGAGTTGATACATTCATCGATGATGAAGAGTTGAGAAAAGGCGATGTCATTTCAACCAAACTTGAGAAAACAATTGAAGTGTCTAGAATTTCTGTTGTTGTTTTCTCGAAAAATTATGCATCGTCTAGTTGGTGTCTTGATGAACTTGTCAAAATCCTCGAATGCAGAGACAAGTTAAAGCAGATAGTTTTGCCTGTTTTCTATGATGTTGATCCTTCTCAAGTGCGAAACCAAAGTGGATGTTTCGGTGAAGGTTTTGC TATGCGCA…
TNL	29	CA03g00200	ATGGATACTCTATTTTTACAAGGAGAATCATCTAGTGCTTCTTTACACTTTTCTTATGATGTCTTTCTGAGTTTTAGAGGTGAAGATACTCGAAAAACCTTCACCGGTCATCTTTATTCCAGATTGTGTCAAGTCGGAATTAATACCTTCATAGACGATGAGGAATTGAGAAAGGGCGAGGTGATTTCAATGGAACTTGAGAAGGCCATTGAAGTTTCTAGAGTATCCATTGTTGTTTTCTCGAAAAACTATGCATCGTCTAGTTGGTGTCTTGATGAACTTGTCAAAATTCTCGAATGCAGACACAAGTTAAAGCAGTTAGTTTTGCCTGTTTTCTATGACGTTCACCCTTCTCAAGTGCGCAAGCAAACTGGATGCTTCGGCGAAGCATTGGTCGCG…
TNL	30	CA03g00260	CCATCGTTGAAGATGCCTCTGCCGACAGTGGTCCCAAAGATGGACCCCCACCCACGAGGAGCATCGTGGAAAAAGAAGACGTTCCAACCACGTCTTCAAAGCAAGTGGATTGATGTGATATCTCCACTGACGTAAGGGATGACGCACAATCCCACTATCCTTCGCAAGACCCTTCCTCTATATAAGGAAGTTCATTTCATTTGGAGAGAACACGGGGGACTCTAGATCGACGACAAGACCCTCCAAGTCTTATAGAAGCTAGAATTTCATTCATTCATCAAATATGGAACATTCTATTCATCACCCCTCACACTCGACTTTTTCCACCACCACAACTGTTTGGTTTCCTTGAGGCCACATTGAACCTCGGGCATAACTCACACTCCAAAAATTAGCTCA…
TNL	31	CA03g00720	ATGAATACTCCATTACTTCGAGGAGAATCATCTACTTCTTCCATGAATATTCAATTGGTTGAAGGAGAATCATCTACTTCTTCCATGAATATTCAATTGGTTGAAGGAGAATCATCCACTTCTTCTCAAACTCAATGGAGCTATGATGTCTTTCTGAGTTTTAGAGGTGAAGATACGCGCAATAACTTCACTGGTCATCTTTATACCCGATTGTGCCAAGTTGGAGTTAATACTTTCATAGATGATGAGGAACTGAGAAAAGGTGACGTCATTTCAACCAAACTTGAGAAAGCAATTGAAGATTCTAGGATTTCTATTATTGTTTTCTCAAAAAGCTATGCATCGTCTAGTTGGTGTCTTGATGAACTCGTCAAAATTCTTGAATGTAAAGAGCAGTTA…
TNL	32	CA03g00730	ATGAATACTCCATTACTTCGAGGAGAATCATCTACTTCTTCCATGAATATTCAATTGGTTGAAGGAGAATCATCTACTTCTTCCATGAATATTCAATTGGTTGAAGGAGAATCATCCACTTCTTCTCAAACTCAATGGAGCTATGATGTCTTTCTGAGTTTTAGAGGTGAAGATACGCGCAATAACTTCACTGGTCATCTTTATACCCGATTGTGCCAAGTTGGAGTTAATACTTTCATAGATGATGAGGAACTGAGAAAAGGTGACGTCATTTCAACCAAACTTGAGAAAGCAATTGAAGATTCTAGGATTTCTATTATTGTTTTCTCAAAAAGCTATGCATCGTCTAGTTGGTGTCTTGATGAACTCGTCAAAATTCTTGAATGTAAAGAGCAGTTA…
TNL	33	CA03g00710	ATGAATATTCAATTGGTTGAAGGAGAATCATCCACTTCTTCTCAAACTCAATGGAGCTATGATGTCTTTCTGAGTTTTAGAGGTGAAGATACGCGCAATAACTTCACTGGTCATCTTTATACCCGATTGTGCCAAGTTGGAGTTAATACTTTCATAGATGATGAGGAACTGAGAAAAGGCGACGTCATTTCAACCAAACTTGAGAAAGCAATTGAAGATTCTAGGATTTCTATTATTGTTTTCTCAAAAAGCTATGCATCGTCTAGTTGGTGTCTTGATGAACTCGTCAAAATTCTTGAATGTAAAGAGCAGTTAAAGCAGACAGTTTTGCCAATTTTCTATGATGTTGATCCTTCTCACGTGCGAAAGCAAACTGGGGAATTCGGTAAAGCTTTTGTT…
TNL	34	CA11g06190	ATGCCAAAGGTAACAACTGATCCTCTGAGGTGTTGATGCCCTTAAGTGATGTAGTGATAAAACCCAAGGTGGAGTTGTATAATGTAGCTCAATAAAGTGGAAAACCTGCAATACCAGAGCAAAATCCTTATGTGATGTAGTGATGAAATTGCGAGACATAATTAATCCTATTTGTTTTCTTCATTAGTAAAATGAATTGAATCCTATTATATATATATATATATAATATCATGTGAACATGGGAGCATTTATATAGCCAAATTTATGATGCACATGAACCCATGGTCTCTCCACCAAACAAGATATTTTATGTACATATTTCAAGGAGTTGATCAAATATTATATGCTGACCCCCATGCTCCAAAAAGCTAAATGATGCACTTGGTTGAAACATGGATC…
TNL	35	CA11g06220	ATGCACGATTTTGAATGAGGGAAAGAAGTGAGGAATACTCTTTTCGATCTGACTCTCCCACTCCAGTCGTTGCTTTTGTGACTTGGTCTTAATTAATTTGCTTCCATTGATCCATTCTACAGTGACGAGTCACAGTTGATTCAGTCTTTGGTGATAAGAGTTTTGCATGAATTAAGCAAGTCCCCAATGGCTGTAGCTCCATTTCTTGTTGGAATTGATTACAGCTTGGAAGAACTCATTAGACAGTTGGATGTCAAGCGCAATGGTGTCAAAATCTTGGGGTTGCATGGAATAGGAGGAGTTGGTAAAACAACTCTTTCTATGGCTCTTTACAATAAACTTGCTTGTCATTTTACACACAGGACTTTTATCTTGAATGTTAAGGAAATAGCTGCTCAG…
TNL	36	CA00g92760	ATGCTTCAGATAGAAATCAATGATGTTTGGATTGTAGGGATCTGGGGAAAAGGTAGAGTTGATAAAATAATAATAGCAAAAGCCATTGTTGATACTCTATCTTATCAATTTAAAGATGCTTGTTTTCTTATGGATGTTAAAGAAAATGCAAAGAAGAGTCAATTGCATTCTTTGCAAAATATCCTTCTCTCTGAACTGTTAAGGAAAAAAGATGATTACGTCAAAAATAAGTATGATTGGAAGTGCATGATTCTGAGCAGGCTTTGTTCTATGAAGGTTCTAACTGTTCTTGATGAGATAGATCATAGTGATCATTTGGAGTATTTGGAAGATGATCTTGGCTATTTTGGTGATGGAATAAGATTTGTTGTAACAACTAGAAATACAGATATGATAAAG…
TNL	37	CA12g07110	ATGCTTCAGATAGAAATCAATGATGTTTGGATTGTAGGGATCTGGGGAAAAGGTAGAGTTGATAAAATAATAATAGCAAAAGCCATTGTTGATACTCTATCTTATCAATTTAAAGATGCTTGTTTTCTTATGGATGTTAAAGAAAATGCAAAGAAGAGTCAATTGCATTCTTTGCAAAATATCCTTCTCTCTGAACTGTTAAGGAAAAAAGATGATTACGTCAAAAATAAGTATGATTGGAAGTGCATGATTCTGAGCAGGCTTTGTTCTATGAAGGTTCTAACTGTTCTTGATGAGATAGATCATAGTGATCATTTGGAGTATTTGGAAGATGATCTTGGCTATTTTGGTGATGGAATAAGATTTGTTGTAACAACTAGAAATACAGATATGATAAAG…
TNL	38	CA00g87750	ATGTAGCATTGAATCAGAGAATATTCTATTGTCGACCACATCTCTTCCAAAATATGCAAGAGTGCTTATTATTTATCTTCTTTGCAAGATATTGTGGGAATAAATGCTCATTTAGAGAAAATAAAATCCATGCTTCAGATAGAAATCAATGATGTTTGGATTGTAGGGATCTGGGGAAAAGGTAGAGTTGATAAAACAATAATAGCAAAAGCCATTGTTGATACTCTATCTTATCAATTTAAAGATGCTTGTTTTCTTATGGATGTTAAAGAAAATGCAAAGAAGAGTCAATTGCATTCTTTGCAAAATATCCTTCTCTCTGAACTGTTAAGGAAAAAAGATGATTACGTCAAAAATAAGTATGATTGGAAGTGCATGATTCTGAGCAGGCTTTGTTCT…
TNL	39	CA08g13740	ATGACAAATCCACAGCCCCGTTATTCTTTCCACGTTTTCTTGAGCTTCAGAGGCGAAGATACCCGAAGAAACTTCACAGATCATCTCTACACAGCTCTCATCAACGCCGGAATTCGAACTTTCCGAGACGATGATGAAATCAGGAGGGGAGAAAACATTGAATCTGAACTGCAAAAGGGTATTCGGGAATCCAAGATTTCTCTCATAGTCTTCTCCAAAGACTACGCTTCTTCAAGATGGTGTCTTGATGAGCTTCTCAACATTCTTGATCGAAGGAAGAAAGAGGGTCATACCGTTTTGCCTGTTTTTTACACTGTCAGCCCTGAGGATGTTGAGAACCAGACGGGGAGTTTTGCTGAAGCTTTTGTGAATCATGAAAAGAGAGGAAATGCACAGACT…
TNL	40	CA04g13320	ATGCACATTATTTTCAGCTAATCTTGTACTTCTTCTTCCTGGTCCATCTTTTCAATTGTGCATATTTTAATTGATGATAGGTATGAGTCGAAGTTTATCCAAAAAATTATTGAAGTTGTCTTATGGGAATTGAACAAAAAATATGTGGACGTTGCAAAGCACCCCATTGGCATGGATTACCGAGTTAAATATCTATCCACGTTATTATCCAAAAGGCCAAAGGAGGTTGTCATCGTTGGGATCTATGGAATTGGTGGAGTAGGTAAAACCACCCTTGCTAGAGCTACTTTTAACCAAATCTACACACAGTTTGAAAGTAGTTGCTTTCTTGCTGAAGTGGGATCAGAAGCTTCAGAGAAACATGATGGCCTGTTGTATTTACAAAAGAAGATTCTTTTC…
TNL	41	CA04g13350	ATGGCTGCTCAAATCAG CCAGTTAGGGGAATCATCTCTTTTACAATCTGGACATATTTTTGGATCATATGACGTATTCTTGAGTTTTAGAGGTGAAGACATGGCAAAAAACACATTTAAAGATGATCTTTATGCAAGATTGCGTCAATTTGAAATTAATGTTGGGGTTGAAAATCGAGAGGACGTCATGCGGAAGCTATTAGTTGTAAAATATTGAGATGATAAATCAGACGAAAAGAAAAACATACTAAAAACATGATTATTATATAGTTTGATCAATTGGCCTACATATAAAAACCCAATATACAAGAAAACATAAAAATATTAGAGAGAAAATCTCTTCCTAAACAAAACTTTTTAAACGACTACATTGTGGATACTATTGTGTAATGGTATGAG…
TNL	42	CA07g08810	ATGGCCACCAAA CAATTAGCTTATGTTCAATCATACAACGCGTGGAAATTCATATGATGTGTTTTTGAGTTTCAAAAGTGAAGACACTGGCAAAAATTTCACGAATCACCTCTCCATAGCTTTAAATCTGGCCAGATTTCACACGTTTGAAGGTGGTGATAATAAAGAATCAAGAAGAGAAGAAGACATTAATTTAGAGTTACGTAATAAAGCAACTCAAGAATCAAAGATACGTATCATTGTATTCTCATAAACTTATGCATCTTCCAGTTGGTGCTTGGATCAACTTGTTGTAATTCTCGAACACAAAATGAAGTTTGCATGCATGATAT TGCCTATTTTCTATCATGTTGATCCTTCCAATCTAAGGAAGCACAAGGGAAGTTTTGGAGAAGCA…
TNL	43	CA09g17920	ATGTCATCGACCTCTTATAGTCCGTTATCACCTTCTGAACAGTGGGATTATGATGTGTTTTTGAGTTTTAGAGGTGAAGACACGCGTAAGACTTTTGTGGGCCACCTTTACAGTAAATTAACTGGGTCTGGAATCAATACCTTCAAGGATGATGAAACACTAGAACGAGGTGAATCAATTTCACCTCAACTTGTCCGTGCCATTAAACGGTCAAGGTTTTCTATTATTATCTTCTCAAAGAACTATGCTTCATCCAAGTGGTGCTTGGATGAGCTAGTGACGATCATGGAACATAGAAATAAACTTGAGCCGGCTGTTTTACCAATCTTCTATGACATAAGTCCATCGGATGTACGCTCCCAGAGAAGTAGTTTTGCTGAAGCCTTCTCCAGATATGAG…
TNL	44	CA12g02350	ATGGAATGTAATAAAGAAGAAAATGGACAAACAGCCATACCAATCTTCTATGATGTGGATCCATCCCATGTTCGAAATCAACGTGGGGACTTTGAAAAAGCATTTGACGTGATATCCGTGGCAGAAGGTGCAACGATGGAGAACTGATGCCACAAATCTAAAAGGACGTGATATCCGTGGCAGGTGAGTTGAAAGCACATAATTGCTTTTAATGAAGAAAGAAACGGAAGAATTTCCATTTAAATTTGAACGTTTGTGTGAGTTAAAACAGAATCAACACTAAATAAATTAGTCATGTATATACTGTATGCACAATCTAATTTAATAGATATTATCATTTAGAAGTAAGAAATGTTTTTACATGTTTCTATCATTAAGAAGGCATGGTCCTATCGATCT…
TNL	45	CA01g12370	ATGAATAATATTCAATGAAAATGAAACAGTTGACTAGTCCAATAGCAATAATTCTATAGTATATTCTACTGGAGTGGACCAATCTTCATATCCACA GAATTCTTTTTTTATCTTCTCAAATTTACTGAATCCATGGCATCATCTTCACAATACTGTCCTCTATGGAAGTAGGATGTCTTCTTAAGTTTTAGAGGTGAAGATACTCGTAAAGGTTTTACGGGTCACTTGTACCAAGGTTTGAAAAACAGGATGTCTTTTTAAGTTTTAGAGGTGAAGGTTTCACTTGTACCAAGGTTTGAAAAACAGGGGAATATTGACCTTTCAAGATGATAAAAGGCTAGACCATGGCGACTCTATCCCTGAACAACTATCGAAAGCTATCACAGAGTCTCAAGTTG…
TNL	46	CA02g19570	ATGAGCTTAACAGAAGACAATAACATGTCTTCTTCTTCTGCTCCTCAGATAACTGAAATTGAAACATATCAACATTATTGGTCTTATGATGTTTTCTTGAGCTTTAGAGGTGAGGACACTCGTAAGAGCTTCGTCGATCACCTCTACTCCACGCTGCACGAAAAAGGGATACATGCATTTCGTGATGACATAGAGTTAAGGAGGGGAAAATCCATTTCCCCTGAACTCCTTAACGCTATAGAGAAGTCTAGGTTTGCAGTTGTTATTTTTTCGAAAAACTATGCAGATTCATCGTGGTGTTTAGAGGAGCTGACGAAGATCGTTGAGTGCAACAAGCAGAGGGGACAAACGCTGATTCCAGTGTTTTACAGCGTGGATCCTTCTGTTGTGAGGAAACAG…
TNL	47	CA06g15080	ATGGGAATCAGTGTATTCAAAGATGATGTGAAACTTGAAAGAGGAAAACACATTTCGACAGAACTGTTGAAAGCGATTGAGGAATCAAGAATTGCTATTATTATCTTTTCTGAGGACTATGCTTCATCCACCTGGTGCTTGGAGGAACTCGCAACGATAATGGAGTGTGTTGATCAGAAGGAACAAACGGCATATCCTGTCTTCTATAACGTTGAGCCATCTGATTTACGCATGAAAGGTACGTAAGACAAAACTGAGTAGAAAATGTAAATTAAAAAGAGTGGCATTGACTTGATCAAATGGATTTAATGAAAAGTAGGTTGGATTGGAGTAATTAAAACTTTGGAATGCATATTAAAATTTCAATTTTTTTTATAAAAACTTCCCTCATAGTTCAAA…
TNL	48	CA12g19890	ATGTCTCAAGCTTCTTCTTCCAAAACTTTCAAGTACGATGTCTTTTTGAGTTTTAGAGGCGAAGATACAAGCAGAACCTTTGTGAGCCATCTCTATAATGCTTTAGAACAAAAAGGAATACGCACTTTTAAAGACGATGAGCGGCTGGAAACAGGAAAATCAATTTCTGGCGAACTTTTGAAAGCCATAGAAGAAGCCAGATTCGCAGTCGTGATATTTTCAAGAAGCTATGCATCCTCAAGATGGTGCTTAGAGGAGCTTGCGCACATCATAAAGTGTAAAAATGAATTGGAGTAGATTGTGATTCCAGTCTTCTGTGATGTGAGTCCATCAGATGTACGCCATCAAAATCCCCCGTTCGCTAAGTCATTTTCCAAACAAGAGAAAAAGTATAGAGAT…

## Sheet: S4
	Gene Id* (1.55v)	Gene Id* (2.0v)	No.	Group**
	CA05g06530	CA.PGAv.1.6.scaffold194.23	5-1	CNL-G5
	CA05g06820	CA.PGAv.1.6.scaffold458.21	5-2	CNL-G5
	CA05g13480	CA.PGAv.1.6.scaffold151.9-10	5-3	CNL-G5
	CA05g06330	CA.PGAv.1.6.scaffold194.4	5-4	CNL-G5
	CA05g05500	CA.PGAv.1.6.scaffold619.23	5-5	CNL-G5
	CA05g05510	CA.PGAv.1.6.scaffold619.24	5-6	CNL-G5
	CA04g17640	CA.PGAv.1.6.scaffold724.39	5-7	CNL-G5
	CA05g05480	CA.PGAv.1.6.scaffold619.19	5-8	CNL-G5
	CA04g17660	CA.PGAv.1.6.scaffold724.37	5-9	CNL-G5
	Non-determined	CA.PGAv.1.6.scaffold724.38	5-10	CNL-G5
	CA01g08280	CA.PGAv.1.6.scaffold773.1	7-1	CNL-G7
	CA01g08330	CA.PGAv.1.6.scaffold1269.9	7-2	CNL-G7
	CA01g08290	CA.PGAv.1.6.scaffold1269.12	7-3	CNL-G7
	CA01g08310	CA.PGAv.1.6.scaffold1269.10	7-4	CNL-G7
	CA04g03450	CA.PGAv.1.6.scaffold404.59	7-5	CNL-G7
	CA01g31430	CA.PGAv.1.6.scaffold504.58	7-6	CNL-G7
	CA01g31440	CA.PGAv.1.6.scaffold504.59	7-7	CNL-G7
	CA03g03650	CA.PGAv.1.6.scaffold681.63	7-8	CNL-G7
	CA03g04630	CA.PGAv.1.6.scaffold220.71	7-9	CNL-G7
	CA05g01170	CA.PGAv.1.6.scaffold676.61	7-10	CNL-G7
	CA05g01210	CA.PGAv.1.6.scaffold676.64	7-11	CNL-G7
	CA09g11470	CA.PGAv.1.6.scaffold5.15	7-12	CNL-G7
	CA05g00030	CA.PGAv.1.6.scaffold1237.41	7-13	CNL-G7
	CA02g21230	CA.PGAv.1.6.scaffold1274.39	7-14	CNL-G7
	CA05g01220	CA.PGAv.1.6.scaffold676.65	7-15	CNL-G7
	CA03g00780	CA.PGAv.1.6.scaffold1155.27	11-1	CNL-G11
	CA03g02560	CA.PGAv.1.6.scaffold812.13-15	11-2	CNL-G11
	CA03g00810	CA.PGAv.1.6.scaffold1155.29	11-3	CNL-G11
	CA03g00800	CA.PGAv.1.6.scaffold1155.28	11-4	CNL-G11
	CA00g85680	CA.PGAv.1.6.scaffold1859.4	11-5	CNL-G11
	CA03g00990	CA.PGAv.1.6.scaffold1684.7	11-6	CNL-G11
				(Kim et al., 2014*; Seo et al., 2015**)
	Table S4. Lists of pepper CNL-G5, G7, and G11 for co-expression assay with Avr2, Avrblb1, and Avrvnt1, respectively.

## Sheet: S5
	R gene	Group*	Species	Reference
	Rpi-blb2	CNL-G1	Solanum bulbocastanum	PRGDB**
	Mi-1.2	CNL-G1	Solanum lycopersiucm	PRGDB
	Hero	CNL-G1	Solanum lycopersicum	PRGDB
	Bs2	CNL-G2	Capsicum chacoens	PRGDB
	R1	CNL-G3	Solanum demissum	Ballvora et al., 2002
	Prf	CNL-G3	Solanum pimpinellifolium	PRGDB
	I-2	CNL-G4	Solanum lycopersicum	PRGDB
	R3a	CNL-G4	Solanum demissum	PRGDB
	Rpi-blb3	CNL-G5	Solanum bulbocastanum	Park et al., 2007
	Rpi-abpt	CNL-G5	Solanum ABPT clone	Park et al., 2005
	R8	CNL-G6	Solanum demissum	Vossen et al., 2016
	Sw-5	CNL-G6	Solanum lycopersicum	PRGDB
	Rpi-blb1	CNL-G7	Solanum bulbocastanum	PRGDB
	SlNRC1	CNL-G8	Solanum lycopersicum	PRGDB
	SlNRC3	CNL-G8	Solanum lycopersicum	Wu et al., 2017
	StNRC3	CNL-G8	Solanum tuberosum	Wu et al., 2017
	StNRC3	CNL-G8	Solanum tuberosum	Wu et al., 2020
	NbNRC2a/b	CNL-G8	Nicotiana benthamiana	Wu et al., 2017
	NbNRC3	CNL-G8	Nicotiana benthamiana	Wu et al., 2017
	NbNRC4a/b	CNL-G8	Nicotiana benthamiana	Wu et al., 2017
	Rpi-amr3	CNL-G9	Solanum americanum	Witek et al., 2016
	Pvr4	CNL-G10	Capsicum annuum	Kim et al., 2017
	RPS2	CNL-G10	Arabidopsis thaliana	PRGDB
	Tm2	CNL-G11	Solanum lycopersicum	PRGDB
	Rx	CNL-G12	Solanum tuberosum	PRGDB
	ADR1	CNL-RPW	Arabidopsis thaliana	PRGDB
	NRG1	CNL-RPW	Nicotiana benthamiana	PRGDB
	Bs4	TNL	Solanum lycopersicum	PRGDB
	N	TNL	Nicotiana glutinosa	PRGDB
				*(Seo et al., 2015)
				**(PRGDB: http://www.prgdb.org/prgdb/)
	Table S5. Lists of known R genes used for phylogenetic analyses

## Sheet: S6
	Primer name	Sequences (5’ - 3’)	*Template	Destination vectors	Target gene
	CaNRC1_AF	ATGGTTGATGTAGCAGTGAGCTTTC	G, C	pCAMBIA2300	CaNRC1
	CaNRC1_AR	GACATCAGGAGGGAATATAGAAAGC	G, C	pCAMBIA2300	CaNRC1
	CaNRC2_AF	ATGGCGAACGTAGCTGTGGAATTTC	G, C	pCAMBIA2300	CaNRC2
	CaNRC2_AR	GAGATCAGGTGGAAATATGGAAACC	G, C	pCAMBIA2300	CaNRC2
	CaNRC3_AF	ATGGCGGATGTAGCAGTGAAGTTC	G, C	pCAMBIA2300	CaNRC3
	CaNRC3_AR	CAATCCAAGATCGTGAGGGAATAC	G, C	pCAMBIA2300	CaNRC3
	CaNRC4a_AF	AATCCTCTCCCATTTGTCAAACAAG	G, C	pCAMBIA2300	CaNRC4a
	CaNRC4a_AR	GAGAGGAAAACTGTTTCAGATAGGTTTAG	G, C	pCAMBIA2300	CaNRC4b
	CaNRC4b_AF	ATGGCAGATCGTGTGGTGAATTTTTTTG	G, C	pCAMBIA2300	CaNRC4b
	CaNRC4b_AR	CTGTGTGGCCTTGGATTCAGTTTC	G, C	pCAMBIA2300	CaNRC4b
	CaNRC8_AF	ATGGCAGATGTAGCATTGCAATTTG	G, C	pCAMBIA2300, pD35NOS	CaNRC8
	CANRC8_AR	ATGTTTGGGGTTGCAATCAGCCGT	G, C	pCAMBIA2300, pD35NOS	CaNRC8
	CaNRC9a_AF	ATGACTGAAGTAGCAGTGAATTATTTGGT	G, C	pCAMBIA2300, pD35NOS	CaNRC9a
	CaNRC9a_AR	GTGTGATGGTTGAGGATCAGCATC	G, C	pCAMBIA2300, pD35NOS	CaNRC9a
	CaNRC9b_AF	TTCTTGTATATATTTTCCACATCTTTTACTTACCCAAAACA	G	pCAMBIA2300	CaNRC9b
	CaNRC9b_AR	ATGACCTCACAACGTTAAATTGTTTTTGAGACGAATT	G	pCAMBIA2300	CaNRC9b
	CaNRC9c_AF	TTTATACCCACAGGTAGGCGGGAA	G	pCAMBIA2300	CaNRC9c
	CaNRC9c_AR	AATCCCCTGGCTGAAGCCAATGTAT	G	pCAMBIA2300	CaNRC9c
	CaNRC9d_AF	TATTTGTATCCCAGATCTCACCTAGAGCTATCAAAATTGT	G	pCAMBIA2300	CaNRC9d
	CaNRC9d_AR	TTGTTCAGTTGGTTGAGGCCTCCCATCTTTCACTTATGGAGA	G	pCAMBIA2300	CaNRC9d
	NbNRC4b_AF	ATGGCAGATGCAGTAGTGAATTTTC	G, C	pD35NOS	NbNRC4b
	NbNRC4b_AR	TCAGAAAACATGAGTAGCACCATATC	G, C	pD35NOS	NbNRC4b
					*(G: genomic DNA; C: cDNA)
	Table S6. Lists of primers used to cloning NRCs

## Sheet: S7
	Primer name	Sequences (5’ - 3’)	Destination vectors	Target gene
	Rpi-can1_AF	ATGTCTTGCATATCATATAAGGTTC	pCAMBIA2300, pD35Nos	CaRpi-blb2a
	Rpi-can1_AR	CTAGTACTCTACTTCAAGCTTGTC	pCAMBIA2300, pD35Nos	CaRpi-blb2a
	Rpi-can2_AF	ATGGAAAAACAAGGAGAAACAG	pCAMBIA2300, pD35Nos	CaRpi-blb2b
	Rpi-can2_AR	TCAGAAGTGAAACAATAGAGAACC	pCAMBIA2300, pD35Nos	CaRpi-blb2b
	Avr1_AF	CCAATCCCTCTACGG ATGACGGCCACGATGAGCGACGA	pICH31160	Avr1
	Avr1_AR	TATCCTCCTACG TTAAAATGGTACCACAACATGTCC	pICH31160	Avr1
	Avr8_AF	CCAATCCCTCTACGG ATGACTGACACAACTCTTGACAGTGAA	pICH31160	Avr8
	Avr8_AR	TATCCTCCTACG TTACGATGTTTTCGCTTCTTTAAAAAGC	pICH31160	Avr8
	Rpi-blb2_AF	GATCTAGAATCACCGAACCTCC	pCAMBIA2300, pD35Nos	Rpi-blb2
	Rpi-blb2_AR	GATCTAGAATTTAAGCTTTATGGATG	pCAMBIA2300, pD35Nos	Rpi-blb2
	Avrblb2_AF	ATGGCAGGTATCGAGGCTC	pICH31160	Avrblb2
	Avrblb2_AR	TCAAGACTTAGTCATCTTAGCCT	pICH31160	Avrblb2
	Table S7. Lists of primers used to cloning known R genes and AVR effectors

## Sheet: S8
	Primer name	Sequences (5’ - 3’)	Target gene
	NbNRC2_qF	GCTAAGCTTCACAAGGACAAAG	NbNRC2a/b
	NbNRC2_qR	CAGATTGATCTTCATCTTGAAGG	NbNRC2a/b
	NbNRC3_qF	GACGATAAAAATAAATTTGCTCAGTGG	NbNRC3
	NbNRC3_qR	CATCAGCAACCCCTTTTGCTC	NbNRC3
	NbNRC4_qF	GAACAGTGGAAAGTGTTGGTGG	NbNRC4a/b/c
	NbNRC4_qR	GGTCATGAATTCCTTTGACCTC	NbNRC4a/b/c
	CaNRC8_qF	TACCCGAAGAGATGAAGGCG	CaNRC8
	CaNRC8_qR	GCTATATCCTCGGGGCTTCC	CaNRC8
	CaNRC9a_qF	GCATTCAAGGGAGAGTTTTGG	CaNRC9a
	CaNRA9a_qR	AATCCGTTTGAGGCAAGGGA	CaNRC9a
	CaNRC9b_qF	ATCAGGCCTGGCTGACATAG	CaNRC9b
	CaNRA9b_qR	TACTGAGAGTCTGAACCCGG	CaNRC9b
	CaNRC9c_qF	AGGCTTCAAGTCACAACTTCC	CaNRC9c
	CaNRA9c_qR	CGTACATTCCAGTCGAATCTC	CaNRC9c
	CaNRC9d_qF	GCTCGGAAGAGGATGACAGT	CaNRC9d
	CaNRA9d_qR	CCTTAGAAACCTTTCTCGCCA	CaNRC9d
	EF1a_qf	AGCTTTACCTCCCAAGTCATC	NbEF1a
	EF1a_qR	AGAACGCCTGTCAATCTTGG	NbEF1a
	Piactin_qF	CATCAAGGAGAAGCTGACGTACA	Piactin
	Piactin_qR	GACGACTCGGCGGCAG	Piactin
	CaNLR5-7_qF	ATGGTTGATGCAGTTGTGTCCTAT	CaR2a
	CaNLR_5-7_qR	CTTTTTTCGGCATCTTTGAGGAAAG	CaR2a
	CaNLR7-6_qF	ATGGCAGATATAGTCTTGGCTCC	CaRpi-blb1b
	CaNLR7-6_qR	CTTCAAGAATTTCTTGGACTAGGG	CaRpi-blb1b
	CaNLR11-4_qF	ATGGCTGAAATTCTTCTTACAGCAG	CaRpi-vnt1a
	CaNLR11-4_qR	CATCGATGTATGCTCGCATGC	CaRpi-vnt1a
	CaRB2a_qF	ATGTCTTGCATATCATATAAGGTTCATG	CaRpi-blb2a
	CaRB2a_qR	GATTCAGATTGACGATCTGAGATG	CaRpi-blb2a
	RB2_qF	GATGTGGATCTGATTGAAAGCC	Rpi-blb2
	RB2_qR	CGTCTTTGCCATCATCATCCAAA	Rpi-blb2
	Table S8. Lists of primers used for qRT-PCR

## Sheet: S9
Table S9. Converting Id of pepper CNL-G1 NLRs from 1.55v to 2.0v
##Chr.06	start	end	orientation	1.55v Id	start	end	orientation	2.0v Id
PGAv.1.6.scaffold869	482157	486130	+	CA00g30010	482157	485484	+	CA.PGAv.1.6.scaffold869.10
PGAv.1.6.scaffold869	513549	517214	+	CA00g30020	514629	517214	+	CA.PGAv.1.6.scaffold869.11
PGAv.1.6.scaffold869	542880	546797	+	CA00g30030	542880	546797	+	CA.PGAv.1.6.scaffold869.13
PGAv.1.6.scaffold1574	270465	272005	-	CA00g73270	263934	272056	-	CA.PGAv.1.6.scaffold1574.6
PGAv.1.6.scaffold1574	330465	334264	-	CA00g73280	331731	332885	-	CA.PGAv.1.6.scaffold1574.8
PGAv.1.6.scaffold1646	152145	155568	-	CA00g76940	151615	152855	-	CA.PGAv.1.6.scaffold1646.14
PGAv.1.6.scaffold1646	161083	164268	-	CA00g76970	161083	164145	-	CA.PGAv.1.6.scaffold1646.17
PGAv.1.6.scaffold1646	223878	227532	-	CA00g76980	223878	228617	-	CA.PGAv.1.6.scaffold1646.18
PGAv.1.6.scaffold1703	227590	231051	+	CA00g80340	228925	231051	+	CA.PGAv.1.6.scaffold1703.20
PGAv.1.6.scaffold1926	30538	35197	-	CA00g87530	30380	35197	-	CA.PGAv.1.6.scaffold1926.1
PGAv.1.6.scaffold1926	41037	43471	-	CA00g87560	41037	42074	-	CA.PGAv.1.6.scaffold1926.3
PGAv.1.6.scaffold1926	104179	105156	-	CA00g87620	103728	105066	-	CA.PGAv.1.6.scaffold1926.11
PGAv.1.6.scaffold1343	360666	364392	-	CA02g24750	360666	365306	-	CA.PGAv.1.6.scaffold1343.12
PGAv.1.6.scaffold1006	901791	904941	-	CA05g15170	900453	915558	-	CA.PGAv.1.6.scaffold1006.28
PGAv.1.6.scaffold1287	12631	14307	+	CA06g00530	12601	14307	+	CA.PGAv.1.6.scaffold1287.2
PGAv.1.6.scaffold1287	173910	177497	+	CA06g00580	173730	177497	+	CA.PGAv.1.6.scaffold1287.5
PGAv.1.6.scaffold1443	93411	95168	-	CA06g00660	93486	99164	-	CA.PGAv.1.6.scaffold1443.4
PGAv.1.6.scaffold1440	442503	443960	-	CA06g00960	442503	444851	-	CA.PGAv.1.6.scaffold1440.17
PGAv.1.6.scaffold1440	287130	292699	-	CA06g00990	287130	291364	-	CA.PGAv.1.6.scaffold1440.13
PGAv.1.6.scaffold1440	278949	280573	-	CA06g01020	278949	280573	-	CA.PGAv.1.6.scaffold1440.12
PGAv.1.6.scaffold1440	46321	48733	-	CA06g01130	44182	49437	-	CA.PGAv.1.6.scaffold1440.2
PGAv.1.6.scaffold1449	334311	338048	-	CA06g01180	334209	338701	-	CA.PGAv.1.6.scaffold1449.19
PGAv.1.6.scaffold1449	210223	212865	-	CA06g01230	210223	214027	-	CA.PGAv.1.6.scaffold1449.13
PGAv.1.6.scaffold1449	197394	200715	-	CA06g01250	198018	200715	-	CA.PGAv.1.6.scaffold1449.11
PGAv.1.6.scaffold1492	15102	16823	-	CA06g01350	15102	16823	-	CA.PGAv.1.6.scaffold1492.1
PGAv.1.6.scaffold941	380211	382343	-	CA06g01710	380211	382343	-	CA.PGAv.1.6.scaffold941.19
PGAv.1.6.scaffold941	400641	406594	-	CA06g01740	401881	406594	-	CA.PGAv.1.6.scaffold941.22
PGAv.1.6.scaffold941	426462	432156	-	CA06g01770	426462	432302	-	CA.PGAv.1.6.scaffold941.25
PGAv.1.6.scaffold895	538461	542253	+	CA06g02150	537485	542253	+	CA.PGAv.1.6.scaffold895.19
PGAv.1.6.scaffold741	150736	154464	+	CA06g02420	151113	154145	+	CA.PGAv.1.6.scaffold741.5
PGAv.1.6.scaffold741	373665	375668	+	CA06g02520	372858	376675	+	CA.PGAv.1.6.scaffold741.16
PGAv.1.6.scaffold741	610605	612031	+	CA06g02620	610458	612031	+	CA.PGAv.1.6.scaffold741.28
PGAv.1.6.scaffold741	852338	854088	+	CA06g02730	852338	854088	+	CA.PGAv.1.6.scaffold741.38
PGAv.1.6.scaffold741	885190	889536	+	CA06g02740	885190	889629	+	CA.PGAv.1.6.scaffold741.39
PGAv.1.6.scaffold2179	48632	52163	+	CA06g02830	30561	52163	+	CA.PGAv.1.6.scaffold2179.2
PGAv.1.6.scaffold181	2818684	2819949	+	CA06g03420	2818684	2819949	+	CA.PGAv.1.6.scaffold181.60
PGAv.1.6.scaffold241	788275	790530	+	CA06g03630	788275	790530	+	CA.PGAv.1.6.scaffold241.9
PGAv.1.6.scaffold241	883488	885899	+	CA06g03650	883356	885899	+	CA.PGAv.1.6.scaffold241.11
PGAv.1.6.scaffold241	1221320	1224021	-	CA06g03690	1221320	1224021	-	CA.PGAv.1.6.scaffold241.15
PGAv.1.6.scaffold538	1455355	1459042	-	CA06g05110	1456663	1459042	-	CA.PGAv.1.6.scaffold538.11
PGAv.1.6.scaffold538	1493804	1495382	+	CA06g05130	1491546	1495923	+	CA.PGAv.1.6.scaffold538.12
PGAv.1.6.scaffold895.10
PGAv.1.6.scaffold741.8
PGAv.1.6.scaffold1443.15
##Chr.05
PGAv.1.6.scaffold1590	221184	224984	-	CA00g74330	221184	225771	-	CA.PGAv.1.6.scaffold1590.3
PGAv.1.6.scaffold1696	70346	73846	+	CA00g80040	69691	73846	+	CA.PGAv.1.6.scaffold1696.2
PGAv.1.6.scaffold1798	124987	128096	+	CA00g83560	123557	135775	+	CA.PGAv.1.6.scaffold1798.1
PGAv.1.6.scaffold2072	22821	26251	-	CA00g90070	22912	29892	-	CA.PGAv.1.6.scaffold2072.1
PGAv.1.6.scaffold186	1693967	1695854	+	CA05g03990	1690667	1695854	+	CA.PGAv.1.6.scaffold186.40
PGAv.1.6.scaffold74	2795010	2797652	+	CA05g07390	2795010	2808717	+	CA.PGAv.1.6.scaffold74.34
PGAv.1.6.scaffold1617	229409	231140	-	CA05g15280	229409	231140	-	CA.PGAv.1.6.scaffold1617.8
PGAv.1.6.scaffold1268	82062	83081	+	CA05g15330	82062	83081	+	CA.PGAv.1.6.scaffold1268.6
PGAv.1.6.scaffold1744	44643	46844	-	CA05g17500	44643	47451	-	CA.PGAv.1.6.scaffold1744.6
PGAv.1.6.scaffold449	74912	78898	+	CA05g17730	68505	78898	+	CA.PGAv.1.6.scaffold449.2
PGAv.1.6.scaffold449	110373	112690	+	CA05g17740	94832	112690	+	CA.PGAv.1.6.scaffold449.3
PGAv.1.6.scaffold449	252708	256313	+	CA05g17760	254097	256313	+	CA.PGAv.1.6.scaffold449.5
PGAv.1.6.scaffold449	267716	269086	+	CA05g17780	267716	269086	+	CA.PGAv.1.6.scaffold449.7
PGAv.1.6.scaffold449	1378617	1381192	-	CA05g18200	1369453	1381192	-	CA.PGAv.1.6.scaffold449.52
PGAv.1.6.scaffold2014	33315	35246	+	CA05g18340	33315	39243	+	CA.PGAv.1.6.scaffold2014.2
PGAv.1.6.scaffold1447	201449	205237	+	CA05g18830	201449	205237	+	CA.PGAv.1.6.scaffold1447.7
PGAv.1.6.scaffold1447	329359	332746	+	CA05g18870	310681	332746	+	CA.PGAv.1.6.scaffold1447.12
PGAv.1.6.scaffold449	18733	23489						CA.PGAv.1.6.scaffold449.1
